# Supplementary material for: Towards further defining the proteome of mouse saliva
Source: Proteome Sci. 2015 Feb 25;13:10. doi: 10.1186/s12953-015-0068-3 (PMC4355469; doi:10.1186/s12953-015-0068-3)
Supplement: Additional file 1: — Proteins identified in saliva from female mice. 256 proteins were identified by 2 or more unique peptides. [file 12953_2015_68_MOESM1_ESM.xlsx]

## Sheet: Sheet1
Additional File 1: Proteins identified in saliva from female mice. 256 proteins were identified by 2 or more unique peptides.
log(e)	% (measured)	% (corrected)	unique	total	Mr	Accession	Description
-1895.4	22	44	125	1637	515.1	ENSMUSP00000128276	Muc5b:p , mucin 5, subtype B, tracheobronchial [ Source: MGI:1921430 ]
-1736.4	78	97	122	4117	57.6	ENSMUSP00000070368	Amy1:p , amylase 1, salivary [ Source: MGI:88019 ]
-1023.2	40	76	74	1409	162.2	ENSMUSP00000059426	BC048546:p , cDNA sequence BC048546 [ Source: MGI:3039594 ]
-882.1	47	73	63	832	137.7	ENSMUSP00000125205	Muc19:p , mucin 19 [ Source: MGI:2676278 ]
-864	63	98	52	528	70.8	ENSMUSP00000097866	Smgc:p , submandibular gland protein C [ Source: MGI:1859618 ]
-756.6	57	82	56	1224	52	ENSMUSP00000078134	Chia:p , chitinase, acidic [ Source: MGI:1932052 ]
-629.6	59	94	45	848	36.5	ENSMUSP00000030817	Car6:p , carbonic anhydrase 6 [ Source: MGI:1333786 ]
-606.1	43	69	45	631	62.3	ENSMUSP00000086311	5430413K10Rik:p , BPI fold containing family B, member 9B [ Source: MGI:1918675 ]
-586.7	75	100+	39	1110	16.4	ENSMUSP00000105564	Cst10:p , cystatin 10 (chondrocytes) [ Source: MGI:1930004 ]
-490.8	9.6	16	4	27	62.4	ENSMUSP00000086314	4833413D08Rik:p , BPI fold containing family B, member 9A [ Source: MGI:3767993 ]
-490.6	24	29	9	56	57.3	ENSMUSP00000096270	Amy2a5:p , amylase 2a5 [ Source: MGI:88020 ]
-444.4	51	70	35	1528	24.7	ENSMUSP00000046080	Psp:p , BPI fold containing family A, member 2 [ Source: MGI:97787 ]
-431.9	49	59	32	329	68.6	ENSMUSP00000031314	Alb:p , albumin [ Source: MGI:87991 ]
-426.3	38	59	33	301	80.1	ENSMUSP00000099466	Lpo:p , lactoperoxidase [ Source: MGI:1923363 ]
-416.1	86	100+	33	831	12.4	ENSMUSP00000082760	Abpb:p , secretoglobin, family 2B, member 27 [ Source: MGI:87863 ]
-385.8	65	100+	31	533	28.8	ENSMUSP00000074659	Klk1:p , kallikrein 1 [ Source: MGI:102850 ]
-374.9	46	67	29	364	52.4	ENSMUSP00000080501	U46068:p , BPI fold containing family B, member 1 [ Source: MGI:2137431 ]
-356.5	41	85	28	268	32	ENSMUSP00000006136	Dnase1:p , deoxyribonuclease I [ Source: MGI:103157 ]
-345.3	42	56	26	119	77.8	ENSMUSP00000035077	Ltf:p , lactotransferrin [ Source: MGI:96837 ]
-338.1	72	100+	25	654	10.1	ENSMUSP00000082758	Abpa:p , secretoglobin, family 1B, member 27 [ Source: MGI:87862 ]
-322.5	44	68	26	76	76.7	ENSMUSP00000108264	Trf:p , transferrin [ Source: MGI:98821 ]
-312.3	73	100+	24	399	19.4	ENSMUSP00000085528	Obp1b:p , odorant binding protein IB [ Source: MGI:1277948 ]
-282.7	60	100+	24	711	12.8	ENSMUSP00000082763	Abpg:p , secretoglobin, family 2B, member 26 [ Source: MGI:87864 ]
-280.8	77	100+	20	387	19.4	ENSMUSP00000109673	Gm14744:p , predicted gene 14744 [ Source: MGI:3709306 ]
-248.8	23	64	23	614	33.5	ENSMUSP00000132678	Prol1:p , proline rich, lacrimal 1 [ Source: MGI:107496 ]
-238.5	43	100+	17	132	35.4	ENSMUSP00000095843	Ggh:p , gamma-glutamyl hydrolase [ Source: MGI:1329035 ]
-230.2	44	57	17	76	50.3	ENSMUSP00000032895	Nucb2:p , nucleobindin 2 [ Source: MGI:1858179 ]
-226.1	37	50	20	99	61	ENSMUSP00000101105	Psap:p , prosaposin [ Source: MGI:97783 ]
-224.4	49	74	13	97	28.7	ENSMUSP00000007156	Klk1b11:p , kallikrein 1-related peptidase b11 [ Source: MGI:892023 ]
-223.6	38	0	17	194	14.8	ENSMUSP00000044814	Spt1:p , salivary protein 1 [ Source: MGI:98392 ]
-222.1	66	100+	17	161	20	ENSMUSP00000076851	Lcn13:p , odorant binding protein 2A [ Source: MGI:2387617 ]
-218.9	28	47	16	67	84.9	ENSMUSP00000027675	Pigr:p , polymeric immunoglobulin receptor [ Source: MGI:103080 ]
-214.3	65	76	15	166	20.5	ENSMUSP00000075356	Mup4:p , major urinary protein 4 [ Source: MGI:97236 ]
-214.1	16	29	4	36	28.7	ENSMUSP00000073964	Klk1b5:p , kallikrein 1-related peptidase b5 [ Source: MGI:892020 ]
-209.8	9.9	32	16	119	211.9	ENSMUSP00000081556	Dmbt1:p , deleted in malignant brain tumors 1 [ Source: MGI:106210 ]
-202.9	24	37	15	72	82.7	ENSMUSP00000035658	Qsox1:p , quiescin Q6 sulfhydryl oxidase 1 [ Source: MGI:1330818 ]
-194.7	44	67	16	184	18.5	ENSMUSP00000085531	Obp1a:p , odorant binding protein IA [ Source: MGI:1277949 ]
-193	42	64	10	115	18.5	ENSMUSP00000109664	Gm5938:p , predicted gene 5938 [ Source: MGI:3648846 ]
-176.6	51	72	13	56	20.9	ENSMUSP00000080908	Mup5:p , major urinary protein 5 [ Source: MGI:104974 ]
-176.4	32	40	16	117	47.6	ENSMUSP00000105620	Tcn2:p , transcobalamin 2 [ Source: MGI:98534 ]
-174.9	61	100+	14	93	28.4	ENSMUSP00000047488	Klk1b26:p , kallikrein 1-related petidase b26 [ Source: MGI:891981 ]
-173.3	42	57	14	374	16.8	ENSMUSP00000074818	Pip:p , prolactin induced protein [ Source: MGI:102696 ]
-156.6	21	56	11	71	49.5	ENSMUSP00000028983	Bpil1:p , BPI fold containing family B, member 2 [ Source: MGI:1913807 ]
-156.6	39	49	12	39	43.5	ENSMUSP00000027566	Serpinb11:p , serine (or cysteine) peptidase inhibitor, clade B (ovalbumin), member 11 [ Source: MGI:1914207 ]
-155.3	42	73	12	136	18.6	ENSMUSP00000126379	Dcpp2:p , demilune cell and parotid protein 2 [ Source: MGI:3644062 ]
-152.2	43	68	13	185	27.7	ENSMUSP00000026498	Crisp1:p , cysteine-rich secretory protein 1 [ Source: MGI:102553 ]
-151.7	30	38	12	66	52.7	ENSMUSP00000045465	Pnliprp1:p , pancreatic lipase related protein 1 [ Source: MGI:97723 ]
-144.9	26	43	5	15	28.5	ENSMUSP00000072063	Klk1b8:p , kallikrein 1-related peptidase b8 [ Source: MGI:892018 ]
-142	39	90	12	97	25.9	ENSMUSP00000121044	2310057J18Rik:p , RIKEN cDNA 2310057J18 gene [ Source: MGI:1914969 ]
-140.4	34	46	12	36	40	ENSMUSP00000017841	Ada:p , adenosine deaminase [ Source: MGI:87916 ]
-136.4	35	60	11	24	37.3	ENSMUSP00000006235	Ctsb:p , cathepsin B [ Source: MGI:88561 ]
-135.8	26	39	11	84	52.6	ENSMUSP00000066488	Agt:p , angiotensinogen (serpin peptidase inhibitor, clade A, member 8) [ Source: MGI:87963 ]
-135.1	72	100+	11	130	11.6	ENSMUSP00000089395	Gm5154:p , RIKEN cDNA A630073D07 gene [ Source: MGI:2686534 ]
-126.9	39	53	10	73	20	ENSMUSP00000109830	Lcn14:p , odorant binding protein 2B [ Source: MGI:3651927 ]
-122.7	30	38	10	62	28.4	ENSMUSP00000076733	Klk1b22:p , kallikrein 1-related peptidase b22 [ Source: MGI:95291 ]
-123.6	0.7	1	17	21	3713.7	ENSMUSP00000107513	Ttn:p , titin [ Source: MGI:98864 ]
-116.5	33	45	8	32	28.9	ENSMUSP00000080133	Klk1b9:p , kallikrein 1-related peptidase b9 [ Source: MGI:95293 ]
-113.7	26	53	8	46	36.8	ENSMUSP00000137226	immunoglobulin heavy constant alpha [ Source: MGI:96444 ]
-113.5	30	50	10	38	44.9	ENSMUSP00000121203	Ctsd:p , cathepsin D [ Source: MGI:88562 ]
-112.3	30	36	12	24	53.4	ENSMUSP00000033096	Nucb1:p , nucleobindin 1 [ Source: MGI:97388 ]
-112.2	25	41	9	32	37.5	ENSMUSP00000021933	Ctsl:p , cathepsin L [ Source: MGI:88564 ]
-104.3	29	33	8	43	41.7	ENSMUSP00000098066	Actb:p , actin, beta [ Source: MGI:87904 ]
-109.6	32	53	6	47	28.7	ENSMUSP00000005933	Klk1b16:p , kallikrein 1-related peptidase b16 [ Source: MGI:891982 ]
-109.3	26	48	4	30	18.6	ENSMUSP00000064663	Dcpp1:p , demilune cell and parotid protein 1 [ Source: MGI:105949 ]
-108.2	28	63	6	25	28.5	ENSMUSP00000076576	Klk1b4:p , kallikrein 1-related pepidase b4 [ Source: MGI:97320 ]
-106.4	29	51	4	12	28.7	ENSMUSP00000078786	Klk1b27:p , kallikrein 1-related peptidase b27 [ Source: MGI:891980 ]
-103.8	26	41	9	95	44.6	ENSMUSP00000025680	Lipf:p , lipase, gastric [ Source: MGI:1914967 ]
-103.5	9.2	13	4	11	29	ENSMUSP00000082577	Klk1b3:p , kallikrein 1-related peptidase b3 [ Source: MGI:97322 ]
-99.3	45	73	6	39	19.9	ENSMUSP00000123949	Gm6619:p , predicted gene 6619 [ Source: MGI:3779616 ]
-98.8	25	44	8	30	46.6	ENSMUSP00000042095	Serpina3k:p , serine (or cysteine) peptidase inhibitor, clade A, member 3K [ Source: MGI:98377 ]
-93.2	24	27	7	42	41.8	ENSMUSP00000071486	Actg1:p , actin, gamma, cytoplasmic 1 [ Source: MGI:87906 ]
-92.7	47	58	7	60	21.2	ENSMUSP00000028304	Lcn3:p , lipocalin 3 [ Source: MGI:102669 ]
-86.1	21	38	2	6	28.7	ENSMUSP00000082582	Klk1b21:p , kallikrein 1-related peptidase b21 [ Source: MGI:892022 ]
-85.4	13	22	2	12	18.6	ENSMUSP00000111088	Dcpp3:p , demilune cell and parotid protein 3 [ Source: MGI:3646420 ]
-84	16	31	8	37	60.9	ENSMUSP00000086112	Olfm4:p , olfactomedin 4 [ Source: MGI:2685142 ]
-83.7	8.4	11	2	7	29	ENSMUSP00000077879	Klk1b1:p , kallikrein 1-related peptidase b1 [ Source: MGI:892019 ]
-83.6	15	27	8	15	65	ENSMUSP00000046340	Grn:p , granulin [ Source: MGI:95832 ]
-81.9	15	40	7	27	59.5	ENSMUSP00000033255	Gp2:p , glycoprotein 2 (zymogen granule membrane) [ Source: MGI:1914383 ]
-81	17	19	7	27	57	ENSMUSP00000026122	P4hb:p , prolyl 4-hydroxylase, beta polypeptide [ Source: MGI:97464 ]
-78.6	29	32	7	62	9.6	ENSMUSP00000050836	Wfdc12:p , WAP four-disulfide core domain 12 [ Source: MGI:2183434 ]
-76.9	25	34	7	15	38.7	ENSMUSP00000025561	Anxa1:p , no protein text annotation available
-75	39	75	6	88	12.9	ENSMUSP00000048540	Abpe:p , no protein text annotation available
-74.9	36	100+	7	350	15.5	ENSMUSP00000031211	Smr3a:p , submaxillary gland androgen regulated protein 3A [ Source: MGI:102763 ]
-74.2	17	25	7	22	46	ENSMUSP00000072652	Serpina1a:p , serine (or cysteine) peptidase inhibitor, clade A, member 1A [ Source: MGI:891971 ]
-73.1	13	20	7	30	44.3	ENSMUSP00000092135	Ren1:p , renin 1 structural [ Source: MGI:97898 ]
-71	25	43	5	54	28.6	ENSMUSP00000028985	Plunc:p , BPI fold containing family A, member 1 [ Source: MGI:1338036 ]
-68.8	17	26	6	16	53.2	ENSMUSP00000048555	Cpe:p , carboxypeptidase E [ Source: MGI:101932 ]
-62.6	17	24	5	11	44.4	ENSMUSP00000108337	Serpinb3a:p , serine (or cysteine) peptidase inhibitor, clade B (ovalbumin), member 3A [ Source: MGI:3573933 ]
-61	20	28	5	14	37.1	ENSMUSP00000034915	Ctsh:p , no protein text annotation available
-60	10	14	6	13	83.5	ENSMUSP00000019199	Plod1:p , procollagen-lysine, 2-oxoglutarate 5-dioxygenase 1 [ Source: MGI:99907 ]
-59.7	13	22	5	11	38.7	ENSMUSP00000074436	Hp:p , haptoglobin [ Source: MGI:96211 ]
-56.5	13	21	6	19	50.4	ENSMUSP00000104356	Aldh3a1:p , aldehyde dehydrogenase family 3, subfamily A1 [ Source: MGI:1353451 ]
-56.1	11	16	6	15	72.4	ENSMUSP00000028222	Hspa5:p , heat shock protein 5 [ Source: MGI:95835 ]
-55.6	31	49	4	34	15.5	ENSMUSP00000028938	Cst3:p , cystatin C [ Source: MGI:102519 ]
-47.1	9.4	17	4	18	53	ENSMUSP00000016168	Lbp:p , no protein text annotation available
-53.3	16	22	5	26	40.3	ENSMUSP00000047844	Chad:p , chondroadherin [ Source: MGI:1096866 ]
-52.2	12	23	5	10	64.4	ENSMUSP00000035579	Lgals3bp:p , lectin, galactoside-binding, soluble, 3 binding protein [ Source: MGI:99554 ]
-50.3	8.6	14	4	10	56.2	ENSMUSP00000023797	Krt4:p , keratin 4 [ Source: MGI:96701 ]
-50	4.9	8	5	18	133	ENSMUSP00000029653	Egf:p , epidermal growth factor [ Source: MGI:95290 ]
-49.9	36	42	5	33	13	ENSMUSP00000070842	S100a9:p , S100 calcium binding protein A9 (calgranulin B) [ Source: MGI:1338947 ]
-49.5	20	32	4	28	16.8	ENSMUSP00000089800	Lyz1:p , lysozyme 1 [ Source: MGI:96902 ]
-48.4	32	40	4	27	10.3	ENSMUSP00000079468	Apbh:p , secretoglobin, family 1B, member 2 [ Source: MGI:1930867 ]
-41.8	8.7	10	4	5	52.8	ENSMUSP00000007272	Krt14:p , keratin 14 [ Source: MGI:96688 ]
-47.8	15	19	4	20	27.8	ENSMUSP00000034299	Ifi30:p , interferon gamma inducible protein 30 [ Source: MGI:2137648 ]
-46.4	4.3	5	6	9	186.4	ENSMUSP00000024988	C3:p , complement component 3 [ Source: MGI:88227 ]
-46	2.6	3	5	9	295.1	ENSMUSP00000107701	Col7a1:p , collagen, type VII, alpha 1 [ Source: MGI:88462 ]
-44.9	10	16	5	13	61	ENSMUSP00000034189	Ces1c:p , carboxylesterase 1C [ Source: MGI:95420 ]
-44.5	28	37	4	7	24.8	ENSMUSP00000071636	Prdx6:p , peroxiredoxin 6 [ Source: MGI:894320 ]
-44.4	9.5	13	4	13	73.2	ENSMUSP00000003843	Man1a:p , mannosidase 1, alpha [ Source: MGI:104677 ]
-42.9	10	14	5	10	61.1	ENSMUSP00000022169	Hexb:p , hexosaminidase B [ Source: MGI:96074 ]
-34.3	7.1	11	2	2	59.3	ENSMUSP00000023788	Krt6a:p , keratin 6A [ Source: MGI:1100845 ]
-41	12	20	4	13	52.3	ENSMUSP00000032779	Ctsc:p , cathepsin C [ Source: MGI:109553 ]
-40.1	26	36	5	22	13.8	ENSMUSP00000099534	B2m:p , beta-2 microglobulin [ Source: MGI:88127 ]
-40	4.7	6	3	6	62.8	ENSMUSP00000097754	Krt76:p , keratin 76 [ Source: MGI:1924305 ]
-39.7	15	22	4	10	34.8	ENSMUSP00000020161	Arg1:p , arginase, liver [ Source: MGI:88070 ]
-39.6	6.2	9	3	4	47.7	ENSMUSP00000007275	Krt13:p , keratin 13 [ Source: MGI:101925 ]
-38.9	4.4	7	4	14	108.9	ENSMUSP00000057112	Pam:p , peptidylglycine alpha-amidating monooxygenase [ Source: MGI:97475 ]
-38.8	9.6	17	4	9	51.7	ENSMUSP00000048817	Hspa13:p , heat shock protein 70 family, member 13 [ Source: MGI:1309463 ]
-37.8	21	34	4	20	18	ENSMUSP00000017867	Wfdc2:p , WAP four-disulfide core domain 2 [ Source: MGI:1914951 ]
-36.6	8.9	17	3	14	53.8	ENSMUSP00000099382	Ctsa:p , cathepsin A [ Source: MGI:97748 ]
-35.7	36	44	3	9	11.9	ENSMUSP00000100206	Igk-C:p , immunoglobulin kappa constant [ Source: MGI:96495 ]
-35.7	21	100+	4	45	10.5	ENSMUSP00000025554	Scgb1a1:p , secretoglobin, family 1A, member 1 (uteroglobin) [ Source: MGI:98919 ]
-35	22	43	4	16	25	ENSMUSP00000022269	Oit1:p , oncoprotein induced transcript 1 [ Source: MGI:1201784 ]
-34.5	5.8	10	3	5	49.8	ENSMUSP00000020022	Smpdl3a:p , sphingomyelin phosphodiesterase, acid-like 3A [ Source: MGI:1931437 ]
-33.1	4.2	5	2	2	49.5	ENSMUSP00000103034	Krt15:p , keratin 15 [ Source: MGI:96689 ]
-32.8	11	28	3	4	51.6	ENSMUSP00000022616	Clu:p , clusterin [ Source: MGI:88423 ]
-25.6	5.9	10	4	9	122.5	ENSMUSP00000064551	Lifr:p , leukemia inhibitory factor receptor [ Source: MGI:96788 ]
-25.3	6.1	10	4	4	192.9	ENSMUSP00000023053	Col14a1:p , collagen, type XIV, alpha 1 [ Source: MGI:1341272 ]
-32.2	20	36	3	14	20.4	ENSMUSP00000088822	Lcn11:p , lipocalin 11 [ Source: MGI:2684955 ]
-31.4	8.2	14	3	5	51.2	ENSMUSP00000032825	Mfge8:p , milk fat globule-EGF factor 8 protein [ Source: MGI:102768 ]
-30.5	11	22	3	6	34	ENSMUSP00000016400	Ctsz:p , cathepsin Z [ Source: MGI:1891190 ]
-25	6.4	10	3	5	82.5	ENSMUSP00000001802	Naglu:p , alpha-N-acetylglucosaminidase (Sanfilippo disease IIIB) [ Source: MGI:1351641 ]
-29.9	11	16	3	7	44.4	ENSMUSP00000053923	Chi3l3:p , chitinase 3-like 3 [ Source: MGI:1330860 ]
-29.9	8.5	10	3	8	47.1	ENSMUSP00000079727	Eno1:p , enolase 1, alpha non-neuron [ Source: MGI:95393 ]
-29.2	17	22	3	5	27	ENSMUSP00000056935	Klk14:p , kallikrein related-peptidase 14 [ Source: MGI:2447564 ]
-29	25	34	3	22	10.1	ENSMUSP00000103732	Gm6662:p , secretoglobin, family 1B, member 7 [ Source: MGI:3643480 ]
-28.4	29	100+	2	12	22.8	ENSMUSP00000077886	mucin-like 1 [ Source: MGI:98393 ]
-28	18	25	2	22	20.5	ENSMUSP00000032573	Pglyrp1:p , peptidoglycan recognition protein 1 [ Source: MGI:1345092 ]
-24	7.7	55	2	40	51.7	ENSMUSP00000085159	Prb1:p , proline-rich protein BstNI subfamily 1 [ Source: MGI:2681872 ]
-27.7	12	25	2	2	27.3	ENSMUSP00000026499	Crisp3:p , cysteine-rich secretory protein 3 [ Source: MGI:102552 ]
-27.4	16	31	3	5	21.5	ENSMUSP00000017153	Sdc4:p , syndecan 4 [ Source: MGI:1349164 ]
-27.3	19	20	3	21	21.4	ENSMUSP00000028283	Lcn4:p , lipocalin 4 [ Source: MGI:102668 ]
-23.8	2.2	3	2	3	116.9	ENSMUSP00000091061	Nefh:p , neurofilament, heavy polypeptide [ Source: MGI:97309 ]
-26.1	1	1	3	10	564.7	ENSMUSP00000137123	ryanodine receptor 1, skeletal muscle [ Source: MGI:99659 ]
-25.8	2.7	10	2	12	49.6	ENSMUSP00000070337	BC051076:p , cDNA sequence BC051076 [ Source: MGI:2670982 ]
-23.7	1.5	2	3	3	551	ENSMUSP00000079503	Ryr3:p , ryanodine receptor 3 [ Source: MGI:99684 ]
-25.8	5.8	8	3	7	85.9	ENSMUSP00000028239	Gsn:p , gelsolin [ Source: MGI:95851 ]
-25.7	9	11	3	3	57.8	ENSMUSP00000034834	Pkm2:p , pyruvate kinase, muscle [ Source: MGI:97591 ]
-25.6	1.6	3	3	4	275	ENSMUSP00000114271	Fcgbp:p , Fc fragment of IgG binding protein [ Source: MGI:2444336 ]
-24.8	20	27	3	8	19.3	ENSMUSP00000035061	Ngp:p , neutrophilic granule protein [ Source: MGI:105983 ]
-24.4	23	61	3	12	16.4	ENSMUSP00000021668	Npc2:p , Niemann Pick type C2 [ Source: MGI:1915213 ]
-24.2	8.4	13	3	5	44.6	ENSMUSP00000034000	Asah1:p , N-acylsphingosine amidohydrolase 1 [ Source: MGI:1277124 ]
-24.1	12	32	2	21	14.3	ENSMUSP00000024826	Tff2:p , trefoil factor 2 (spasmolytic protein 1) [ Source: MGI:1306805 ]
-23.9	15	18	2	8	22.1	ENSMUSP00000053943	Basp1:p , brain abundant, membrane attached signal protein 1 [ Source: MGI:1917600 ]
-23.3	20	21	2	12	11.5	ENSMUSP00000113417	Sval2:p , seminal vesicle antigen-like 2 [ Source: MGI:1934254 ]
-22.9	6.3	7	3	3	56.6	ENSMUSP00000028683	Pdia3:p , protein disulfide isomerase associated 3 [ Source: MGI:95834 ]
-22.9	3.1	5	2	4	96.8	ENSMUSP00000128531	Dag1:p , dystroglycan 1 [ Source: MGI:101864 ]
-21.2	8	11	2	5	51.3	ENSMUSP00000033185	Hpx:p , hemopexin [ Source: MGI:105112 ]
-20.8	7.2	13	2	13	37.3	ENSMUSP00000023583	Ahsg:p , alpha-2-HS-glycoprotein [ Source: MGI:107189 ]
-20.7	14	49	3	8	27.7	ENSMUSP00000113358	Ifnar2:p , interferon (alpha and beta) receptor 2 [ Source: MGI:1098243 ]
-18.4	6.2	10	2	5	62.2	ENSMUSP00000130194	Slc3a2:p , solute carrier family 3 (activators of dibasic and neutral amino acid transport), member 2 [ Source: MGI:969 ...
-19.8	20	32	3	8	16.7	ENSMUSP00000067008	Ang5:p , angiogenin, ribonuclease A family, member 5 [ Source: MGI:3528599 ]
-19.7	15	25	2	8	18	ENSMUSP00000084259	Igj:p , immunoglobulin joining chain [ Source: MGI:96493 ]
-19.1	41	64	2	3	7.8	ENSMUSP00000001009	Expi:p , WAP four-disulfide core domain 18 [ Source: MGI:107506 ]
-18.8	3.9	5	3	3	137.9	ENSMUSP00000001547	Col1a1:p , collagen, type I, alpha 1 [ Source: MGI:88467 ]
-18.6	6.1	9	2	3	67.6	ENSMUSP00000022529	Tkt:p , transketolase [ Source: MGI:105992 ]
-17.4	4.9	7	2	10	50.4	ENSMUSP00000133935	glucosaminyl (N-acetyl) transferase 1, core 2 [ Source: MGI:95676 ]
-18.4	4.3	7	2	7	86.7	ENSMUSP00000113370	Furin:p , furin (paired basic amino acid cleaving enzyme) [ Source: MGI:97513 ]
-18.2	8.3	10	2	4	38.7	ENSMUSP00000034756	Anxa2:p , annexin A2 [ Source: MGI:88246 ]
-18.1	6.3	13	2	3	55.4	ENSMUSP00000007601	2310003L06Rik:p , RIKEN cDNA 2310003L06 gene [ Source: MGI:1921498 ]
-17.9	10	17	2	4	34.5	ENSMUSP00000030412	Ppt1:p , palmitoyl-protein thioesterase 1 [ Source: MGI:1298204 ]
-16.9	4.4	10	2	3	61.3	ENSMUSP00000033184	Tpp1:p , tripeptidyl peptidase I [ Source: MGI:1336194 ]
-16.8	3.6	5	3	3	222.7	ENSMUSP00000018632	Myh4:p , myosin, heavy polypeptide 4, skeletal muscle [ Source: MGI:1339713 ]
-17.8	4.2	8	3	3	111.8	ENSMUSP00000099885	Stk10:p , serine/threonine kinase 10 [ Source: MGI:1099439 ]
-17.6	12	14	3	7	27.5	ENSMUSP00000026050	Gsto1:p , glutathione S-transferase omega 1 [ Source: MGI:1342273 ]
-17.4	1.5	3	3	6	238.4	ENSMUSP00000044268	Med13:p , mediator complex subunit 13 [ Source: MGI:3029632 ]
-16.6	1.2	2	2	3	223.4	ENSMUSP00000080538	Myh6:p , myosin, heavy polypeptide 6, cardiac muscle, alpha [ Source: MGI:97255 ]
-17.3	3.9	5	2	5	69.6	ENSMUSP00000034541	Srpr:p , signal recognition particle receptor (&#39;docking protein&#39;) [ Source: MGI:1914648 ]
-16.7	31	67	2	3	10.5	ENSMUSP00000103167	Bglap-rs1:p , bone gamma-carboxyglutamate protein 3 [ Source: MGI:88155 ]
-16.5	9.2	17	2	3	34.9	ENSMUSP00000110807	Gnptg:p , N-acetylglucosamine-1-phosphotransferase, gamma subunit [ Source: MGI:2147006 ]
-16.4	5.4	7	2	4	62.5	ENSMUSP00000033450	Gpc4:p , glypican 4 [ Source: MGI:104902 ]
-16.3	1.2	2	3	3	540.9	ENSMUSP00000127878	Dnahc8:p , dynein, axonemal, heavy chain 8 [ Source: MGI:107714 ]
-16.2	1.5	2	3	3	253.7	ENSMUSP00000107024	Ncor2:p , nuclear receptor co-repressor 2 [ Source: MGI:1337080 ]
-16.2	13	14	2	4	19.3	ENSMUSP00000032089	Reg3g:p , regenerating islet-derived 3 gamma [ Source: MGI:109406 ]
-15.5	6.8	8	3	3	129.5	ENSMUSP00000031668	Col1a2:p , collagen, type I, alpha 2 [ Source: MGI:88468 ]
-16.1	9.8	15	2	4	27.8	ENSMUSP00000022894	Ywhaz:p , tyrosine 3-monooxygenase/tryptophan 5-monooxygenase activation protein, zeta polypeptide [ Source: MGI:109484 ...
-15.6	8.3	14	2	3	30.6	ENSMUSP00000034588	Apoa1:p , apolipoprotein A-I [ Source: MGI:88049 ]
-15.3	18	25	2	5	10.5	ENSMUSP00000048722	Scgb1c1:p , secretoglobin, family 1C, member 1 [ Source: MGI:2655401 ]
-15.3	14	24	2	5	15.8	ENSMUSP00000074783	Ttr:p , transthyretin [ Source: MGI:98865 ]
-15.2	6.5	8	2	2	57.4	ENSMUSP00000022734	Dnajc3:p , DnaJ (Hsp40) homolog, subfamily C, member 3 [ Source: MGI:107373 ]
-15.3	5.8	8	2	4	47.2	ENSMUSP00000023088	Naga:p , N-acetyl galactosaminidase, alpha [ Source: MGI:1261422 ]
-15.1	4.5	6	3	3	192.4	ENSMUSP00000097910	Lmo7:p , LIM domain only 7 [ Source: MGI:1353586 ]
-15.2	7.7	9	2	5	32.2	ENSMUSP00000130858	Tpi1:p , triosephosphate isomerase 1 [ Source: MGI:98797 ]
-15.2	6.1	11	2	5	54.6	ENSMUSP00000046683	BC018465:p , BPI fold containing family B, member 5 [ Source: MGI:2385160 ]
-14.7	2.8	5	2	2	107.7	ENSMUSP00000101316	Clstn1:p , calsyntenin 1 [ Source: MGI:1929895 ]
-15.1	10	12	2	6	15.4	ENSMUSP00000038872	Scgb3a2:p , secretoglobin, family 3A, member 2 [ Source: MGI:2153470 ]
-14.9	6.3	17	2	4	51	ENSMUSP00000019231	Atp6ap1:p , ATPase, H+ transporting, lysosomal accessory protein 1 [ Source: MGI:109629 ]
-14.6	5.3	10	3	4	130.2	ENSMUSP00000027202	Sgol2:p , shugoshin-like 2 (S. pombe) [ Source: MGI:1098767 ]
-14.6	1.6	3	2	3	133.6	ENSMUSP00000131355	Glg1:p , golgi apparatus protein 1 [ Source: MGI:104967 ]
-14.1	16	22	2	7	21.9	ENSMUSP00000021179	Vmo1:p , vitelline membrane outer layer 1 homolog (chicken) [ Source: MGI:2685587 ]
-14.5	5.7	8	2	2	47.8	ENSMUSP00000080030	Serpinb12:p , serine (or cysteine) peptidase inhibitor, clade B (ovalbumin), member 12 [ Source: MGI:1919119 ]
-13.5	15	27	2	8	12.6	ENSMUSP00000136731	secretoglobin, family 2B, member 7 [ Source: MGI:3782864 ]
-12.7	1.7	3	2	3	152.3	ENSMUSP00000021201	Cpd:p , carboxypeptidase D [ Source: MGI:107265 ]
-13.7	11	13	2	5	25.6	ENSMUSP00000024939	Sbpl:p , spermine binding protein-like [ Source: MGI:3694550 ]
-13.6	5.3	8	2	4	48.7	ENSMUSP00000086347	Bpil3:p , BPI fold containing family B, member 6 [ Source: MGI:2684965 ]
-12.6	16	38	2	9	10.5	ENSMUSP00000135907	predicted gene 1553 [ Source: MGI:2686399 ]
-13.3	7.6	20	2	3	38.6	ENSMUSP00000100662	H2-Q2:p , histocompatibility 2, Q region locus 1 [ Source: MGI:95928 ]
-13.2	3.2	5	2	4	113.4	ENSMUSP00000058253	B4galnt3:p , beta-1,4-N-acetyl-galactosaminyl transferase 3 [ Source: MGI:3041155 ]
-12.1	3.3	4	2	3	70.1	ENSMUSP00000121201	Lcp1:p , lymphocyte cytosolic protein 1 [ Source: MGI:104808 ]
-11.9	8.4	11	2	3	18.7	ENSMUSP00000077262	Cfl2:p , cofilin 2, muscle [ Source: MGI:101763 ]
-11.2	9.5	13	2	6	24.3	ENSMUSP00000017610	Timp2:p , tissue inhibitor of metalloproteinase 2 [ Source: MGI:98753 ]
-11.1	3.7	5	2	2	71.5	ENSMUSP00000123848	Galnt6:p , UDP-N-acetyl-alpha-D-galactosamine:polypeptide N-acetylgalactosaminyltransferase 6 [ Source: MGI:1891640 ]
-10.9	18	37	2	2	26.1	ENSMUSP00000031910	Prss1:p , protease, serine, 1 (trypsin 1) [ Source: MGI:98839 ]
-10.9	8.9	12	2	5	29.6	ENSMUSP00000086519	Rnaset2b:p , ribonuclease T2B [ Source: MGI:3702087 ]
-10.8	3.1	5	2	8	112.1	ENSMUSP00000044009	Grid1:p , glutamate receptor, ionotropic, delta 1 [ Source: MGI:95812 ]
-10.7	8.5	10	2	5	36.1	ENSMUSP00000040244	Akr1b8:p , aldo-keto reductase family 1, member B8 [ Source: MGI:107673 ]
-10.5	0.6	1	2	2	395.4	ENSMUSP00000071777	Myo15:p , myosin XV [ Source: MGI:1261811 ]
-10.3	4.8	14	2	3	57	ENSMUSP00000096266	Ceacam1:p , carcinoembryonic antigen-related cell adhesion molecule 1 [ Source: MGI:1347245 ]
-10.4	0.6	1	2	3	212.9	ENSMUSP00000066170	Etl4:p , enhancer trap locus 4 [ Source: MGI:95454 ]
-10.1	2.9	4	2	2	85.2	ENSMUSP00000030568	Sema3c:p , sema domain, immunoglobulin domain (Ig), short basic domain, secreted, (semaphorin) 3C [ Source: MGI:107557 ...
-10.2	0.4	1	2	3	550.8	ENSMUSP00000131401	Sspo:p , SCO-spondin [ Source: MGI:2674311 ]
-10	10	19	2	3	26.4	ENSMUSP00000122997	Prdx4:p , peroxiredoxin 4 [ Source: MGI:1859815 ]
-10.1	0.5	1	2	10	212.3	ENSMUSP00000099513	Trpm7:p , transient receptor potential cation channel, subfamily M, member 7 [ Source: MGI:1929996 ]
-10	1.9	3	2	2	118.2	ENSMUSP00000071495	Fbxo18:p , F-box protein 18 [ Source: MGI:1354699 ]
-9.9	6.3	9	2	14	34.8	ENSMUSP00000133736	phosphoribosyl pyrophosphate synthetase 1-like 3 [ Source: MGI:3779453 ]
-9.8	18	22	2	2	17.1	ENSMUSP00000072920	4933415F23Rik:p , RIKEN cDNA 4933415F23 gene [ Source: MGI:1914005 ]
-9.5	10	17	2	2	24.6	ENSMUSP00000112259	Cfl1:p , cofilin 1, non-muscle [ Source: MGI:101757 ]
-9.6	1.6	2	2	2	203.6	ENSMUSP00000099953	AI314180:p , expressed sequence AI314180 [ Source: MGI:2140220 ]
-9.3	1.3	2	2	2	370.4	ENSMUSP00000038576	Brca2:p , breast cancer 2 [ Source: MGI:109337 ]
-9.5	1	1	2	9	466.4	ENSMUSP00000068738	Dnahc7c:p , dynein, axonemal, heavy chain 7B [ Source: MGI:2684953 ]
-9.3	3.2	4	2	3	72.4	ENSMUSP00000135106	leucine, glutamate and lysine rich 1 [ Source: MGI:3645902 ]
-9.2	2.8	4	2	5	141.7	ENSMUSP00000127903	Hdlbp:p , high density lipoprotein (HDL) binding protein [ Source: MGI:99256 ]
-9.1	5.2	6	2	2	86.2	ENSMUSP00000086027	Htatsf1:p , HIV TAT specific factor 1 [ Source: MGI:1919709 ]
-9.2	0.9	1	2	8	343.1	ENSMUSP00000077697	Trank1:p , tetratricopeptide repeat and ankyrin repeat containing 1 [ Source: MGI:1341834 ]
-9	1	1	2	2	266.6	ENSMUSP00000118731	Cep110:p , centrosomal protein 110 [ Source: MGI:1889576 ]
-9.1	4.5	9	2	3	88.2	ENSMUSP00000087457	Itgb1:p , integrin beta 1 (fibronectin receptor beta) [ Source: MGI:96610 ]
-9.1	7.9	10	2	3	37	ENSMUSP00000032321	Bcl2l14:p , BCL2-like 14 (apoptosis facilitator) [ Source: MGI:1914063 ]
-8.9	3.2	4	2	2	65.3	ENSMUSP00000079210	Col25a1:p , collagen, type XXV, alpha 1 [ Source: MGI:1924268 ]
-9.1	2.9	5	2	3	102.5	ENSMUSP00000092794	Atp2c2:p , ATPase, Ca++ transporting, type 2C, member 2 [ Source: MGI:1916297 ]
-8.6	0.3	0	2	2	830.7	ENSMUSP00000020732	Obscn:p , obscurin, cytoskeletal calmodulin and titin-interacting RhoGEF [ Source: MGI:2681862 ]
-9	2.5	3	2	2	118.6	ENSMUSP00000021641	Tshz3:p , teashirt zinc finger family member 3 [ Source: MGI:2442819 ]
-8.6	3.1	4	2	2	73.8	ENSMUSP00000067341	Clk3:p , CDC-like kinase 3 [ Source: MGI:1098670 ]
-8.9	5.6	8	2	2	71.3	ENSMUSP00000112174	Klkb1:p , kallikrein B, plasma 1 [ Source: MGI:102849 ]
-8.9	2	3	2	2	219	ENSMUSP00000029950	Casp8ap2:p , caspase 8 associated protein 2 [ Source: MGI:1349399 ]
-8.4	2.3	4	2	2	116.9	ENSMUSP00000096775	Kif5a:p , kinesin family member 5A [ Source: MGI:109564 ]
-8.8	3.6	4	2	2	141.9	ENSMUSP00000023123	Col2a1:p , collagen, type II, alpha 1 [ Source: MGI:88452 ]
-8.8	11	19	2	2	46.5	ENSMUSP00000072483	Acadm:p , acyl-Coenzyme A dehydrogenase, medium chain [ Source: MGI:87867 ]
-8.3	0.7	1	2	2	584.3	ENSMUSP00000114068	Zan:p , zonadhesin [ Source: MGI:106656 ]
-8.8	4.8	8	2	4	63.4	ENSMUSP00000048877	Parp2:p , poly (ADP-ribose) polymerase family, member 2 [ Source: MGI:1341112 ]
-8.3	3.5	5	2	2	90.1	ENSMUSP00000135640	no protein information available
-8.2	1.8	3	2	2	125.1	ENSMUSP00000041985	Tex2:p , testis expressed gene 2 [ Source: MGI:102465 ]
-8.1	0.9	1	2	2	342.3	ENSMUSP00000129738	Cenpf:p , centromere protein F [ Source: MGI:1313302 ]
-8.8	5.5	11	2	2	97.5	ENSMUSP00000131990	Vmn2r29:p , vomeronasal 2, receptor 29 [ Source: MGI:1923479 ]
-8.7	0.6	1	2	2	492	ENSMUSP00000120007	Dync2h1:p , dynein cytoplasmic 2 heavy chain 1 [ Source: MGI:107736 ]
-8.7	2.1	3	2	2	144.9	ENSMUSP00000042702	Rpgrip1l:p , Rpgrip1-like [ Source: MGI:1920563 ]
-8.3	1.6	2	2	2	165	ENSMUSP00000113703	Pxdn:p , peroxidasin homolog (Drosophila) [ Source: MGI:1916925 ]
