# Supplementary material for: Towards further defining the proteome of mouse saliva
Source: Proteome Sci. 2015 Feb 25;13:10. doi: 10.1186/s12953-015-0068-3 (PMC4355469; doi:10.1186/s12953-015-0068-3)
Supplement: Additional file 2: — Proteins identified in saliva from male mice. 263 proteins were identified by 2 or more unique peptides. [file 12953_2015_68_MOESM2_ESM.xlsx]

## Sheet: Sheet1
Additional File 2: Proteins identified in saliva from male mice. 263 proteins were identified by 2 or more unique peptides.
log(e)	% (measured)	% (corrected)	unique	total	Mr	Accession	Description
-1891.3	23	45	128	1484	515.1	ENSMUSP00000128276	Muc5b:p , mucin 5, subtype B, tracheobronchial [ Source: MGI:1921430 ]
-1725.4	79	99	120	3721	57.6	ENSMUSP00000070368	Amy1:p , amylase 1, salivary [ Source: MGI:88019 ]
-1012.5	50	100+	61	1078	22.8	ENSMUSP00000077886	mucin-like 1 [ Source: MGI:98393 ]
-977.1	40	76	71	1206	162.2	ENSMUSP00000059426	BC048546:p , cDNA sequence BC048546 [ Source: MGI:3039594 ]
-886.4	60	87	67	1305	52	ENSMUSP00000078134	Chia:p , chitinase, acidic [ Source: MGI:1932052 ]
-785.3	45	70	56	665	137.7	ENSMUSP00000125205	Muc19:p , mucin 19 [ Source: MGI:2676278 ]
-605.9	38	62	46	683	62.3	ENSMUSP00000086311	5430413K10Rik:p , BPI fold containing family B, member 9B [ Source: MGI:1918675 ]
-566.8	66	100+	39	981	16.4	ENSMUSP00000105564	Cst10:p , cystatin 10 (chondrocytes) [ Source: MGI:1930004 ]
-542.8	71	100+	38	591	28.4	ENSMUSP00000047488	Klk1b26:p , kallikrein 1-related petidase b26 [ Source: MGI:891981 ]
-527.2	62	99	38	705	36.5	ENSMUSP00000030817	Car6:p , carbonic anhydrase 6 [ Source: MGI:1333786 ]
-515	9.6	16	6	36	62.4	ENSMUSP00000086314	4833413D08Rik:p , BPI fold containing family B, member 9A [ Source: MGI:3767993 ]
-461.7	51	71	37	1441	24.7	ENSMUSP00000046080	Psp:p , BPI fold containing family A, member 2 [ Source: MGI:97787 ]
-461.2	19	24	8	43	57.3	ENSMUSP00000096270	Amy2a5:p , amylase 2a5 [ Source: MGI:88020 ]
-428.7	64	97	28	472	28.7	ENSMUSP00000007156	Klk1b11:p , kallikrein 1-related peptidase b11 [ Source: MGI:892023 ]
-423.4	62	83	29	406	28.9	ENSMUSP00000080133	Klk1b9:p , kallikrein 1-related peptidase b9 [ Source: MGI:95293 ]
-417.3	49	70	21	204	29	ENSMUSP00000082577	Klk1b3:p , kallikrein 1-related peptidase b3 [ Source: MGI:97322 ]
-414.2	39	60	32	310	80.1	ENSMUSP00000099466	Lpo:p , lactoperoxidase [ Source: MGI:1923363 ]
-400.9	70	100+	30	487	20	ENSMUSP00000076851	Lcn13:p , odorant binding protein 2A [ Source: MGI:2387617 ]
-374.2	54	95	18	155	28.7	ENSMUSP00000078786	Klk1b27:p , kallikrein 1-related peptidase b27 [ Source: MGI:891980 ]
-366.2	48	99	30	224	32	ENSMUSP00000006136	Dnase1:p , deoxyribonuclease I [ Source: MGI:103157 ]
-365.9	46	67	29	318	52.4	ENSMUSP00000080501	U46068:p , BPI fold containing family B, member 1 [ Source: MGI:2137431 ]
-363.8	39	60	22	237	74.3	ENSMUSP00000085915	Smgc:p , submandibular gland protein C [ Source: MGI:1859618 ]
-356.7	49	100+	23	278	28.5	ENSMUSP00000076576	Klk1b4:p , kallikrein 1-related pepidase b4 [ Source: MGI:97320 ]
-341.2	43	71	14	235	28.7	ENSMUSP00000005933	Klk1b16:p , kallikrein 1-related peptidase b16 [ Source: MGI:891982 ]
-330.5	44	75	20	338	28.8	ENSMUSP00000074659	Klk1:p , kallikrein 1 [ Source: MGI:102850 ]
-329.8	45	74	13	115	28.5	ENSMUSP00000072063	Klk1b8:p , kallikrein 1-related peptidase b8 [ Source: MGI:892018 ]
-329.5	46	55	27	195	68.6	ENSMUSP00000031314	Alb:p , albumin [ Source: MGI:87991 ]
-317.7	72	100+	23	449	10.1	ENSMUSP00000082758	Abpa:p , secretoglobin, family 1B, member 27 [ Source: MGI:87862 ]
-317.7	82	100+	23	493	19.4	ENSMUSP00000109673	Gm14744:p , predicted gene 14744 [ Source: MGI:3709306 ]
-317.2	45	58	19	289	28.4	ENSMUSP00000076733	Klk1b22:p , kallikrein 1-related peptidase b22 [ Source: MGI:95291 ]
-309.6	38	52	12	107	29	ENSMUSP00000077879	Klk1b1:p , kallikrein 1-related peptidase b1 [ Source: MGI:892019 ]
-291.5	72	84	20	353	20.5	ENSMUSP00000075356	Mup4:p , major urinary protein 4 [ Source: MGI:97236 ]
-290	73	100+	21	126	20.9	ENSMUSP00000080908	Mup5:p , major urinary protein 5 [ Source: MGI:104974 ]
-289.5	89	100+	24	486	12.4	ENSMUSP00000082760	Abpb:p , secretoglobin, family 2B, member 27 [ Source: MGI:87863 ]
-287.6	12	30	4	19	28.9	ENSMUSP00000073392	Klk1b24:p , kallikrein 1-related peptidase b24 [ Source: MGI:892021 ]
-285.7	21	36	25	77	133	ENSMUSP00000029653	Egf:p , epidermal growth factor [ Source: MGI:95290 ]
-280.2	37	49	22	104	77.8	ENSMUSP00000035077	Ltf:p , lactotransferrin [ Source: MGI:96837 ]
-278.6	42	97	22	206	25.9	ENSMUSP00000121044	2310057J18Rik:p , RIKEN cDNA 2310057J18 gene [ Source: MGI:1914969 ]
-258.4	25	45	5	15	28.7	ENSMUSP00000082582	Klk1b21:p , kallikrein 1-related peptidase b21 [ Source: MGI:892022 ]
-250.1	71	100+	20	292	19.4	ENSMUSP00000085528	Obp1b:p , odorant binding protein IB [ Source: MGI:1277948 ]
-247.5	60	100+	21	473	12.8	ENSMUSP00000082763	Abpg:p , secretoglobin, family 2B, member 26 [ Source: MGI:87864 ]
-235.9	24	43	9	77	28.7	ENSMUSP00000073964	Klk1b5:p , kallikrein 1-related peptidase b5 [ Source: MGI:892020 ]
-225.4	46	61	19	99	40	ENSMUSP00000017841	Ada:p , adenosine deaminase [ Source: MGI:87916 ]
-217.7	45	100+	16	97	35.4	ENSMUSP00000095843	Ggh:p , gamma-glutamyl hydrolase [ Source: MGI:1329035 ]
-207.3	36	54	18	284	44.3	ENSMUSP00000092135	Ren1:p , renin 1 structural [ Source: MGI:97898 ]
-206.9	46	60	16	64	50.3	ENSMUSP00000032895	Nucb2:p , nucleobindin 2 [ Source: MGI:1858179 ]
-206.8	21	60	20	381	33.5	ENSMUSP00000132678	Prol1:p , proline rich, lacrimal 1 [ Source: MGI:107496 ]
-185.4	44	59	15	328	16.8	ENSMUSP00000074818	Pip:p , prolactin induced protein [ Source: MGI:102696 ]
-175.5	31	43	16	73	61	ENSMUSP00000101105	Psap:p , prosaposin [ Source: MGI:97783 ]
-170.4	38	0	16	197	14.8	ENSMUSP00000044814	Spt1:p , salivary protein 1 [ Source: MGI:98392 ]
-164.7	39	53	12	129	20	ENSMUSP00000109830	Lcn14:p , odorant binding protein 2B [ Source: MGI:3651927 ]
-162.5	8.3	27	13	73	211.9	ENSMUSP00000081556	Dmbt1:p , deleted in malignant brain tumors 1 [ Source: MGI:106210 ]
-155.5	40	51	12	41	43.5	ENSMUSP00000027566	Serpinb11:p , serine (or cysteine) peptidase inhibitor, clade B (ovalbumin), member 11 [ Source: MGI:1914207 ]
-161.4	3.6	5	2	2	107.7	ENSMUSP00000127808	predicted gene 20425 [ Source: MGI:5141890 ]
-154.6	32	40	14	97	47.6	ENSMUSP00000105620	Tcn2:p , transcobalamin 2 [ Source: MGI:98534 ]
-146.1	21	33	12	40	76.7	ENSMUSP00000108264	Trf:p , transferrin [ Source: MGI:98821 ]
-142.1	40	61	11	141	18.5	ENSMUSP00000085531	Obp1a:p , odorant binding protein IA [ Source: MGI:1277949 ]
-137.7	41	66	12	189	27.7	ENSMUSP00000026498	Crisp1:p , cysteine-rich secretory protein 1 [ Source: MGI:102553 ]
-129.9	32	53	11	42	44.9	ENSMUSP00000121203	Ctsd:p , cathepsin D [ Source: MGI:88562 ]
-129.2	16	24	10	34	82.7	ENSMUSP00000035658	Qsox1:p , quiescin Q6 sulfhydryl oxidase 1 [ Source: MGI:1330818 ]
-125.3	16	27	10	33	84.9	ENSMUSP00000027675	Pigr:p , polymeric immunoglobulin receptor [ Source: MGI:103080 ]
-120.5	13	23	10	48	114.6	ENSMUSP00000034121	Man2b1:p , mannosidase 2, alpha B1 [ Source: MGI:107286 ]
-114.1	35	61	9	93	18.6	ENSMUSP00000126379	Dcpp2:p , demilune cell and parotid protein 2 [ Source: MGI:3644062 ]
-110	25	40	9	32	37.5	ENSMUSP00000021933	Ctsl:p , cathepsin L [ Source: MGI:88564 ]
-107.2	32	67	8	31	36.8	ENSMUSP00000137226	immunoglobulin heavy constant alpha [ Source: MGI:96444 ]
-106.6	24	34	9	27	44.4	ENSMUSP00000108337	Serpinb3a:p , serine (or cysteine) peptidase inhibitor, clade B (ovalbumin), member 3A [ Source: MGI:3573933 ]
-104.7	47	58	7	84	21.2	ENSMUSP00000028304	Lcn3:p , lipocalin 3 [ Source: MGI:102669 ]
-97.2	45	73	6	60	19.9	ENSMUSP00000125129	5430401F13Rik:p , RIKEN cDNA 5430401F13 gene [ Source: MGI:1918642 ]
-104.7	19	53	9	54	49.5	ENSMUSP00000028983	Bpil1:p , BPI fold containing family B, member 2 [ Source: MGI:1913807 ]
-104.5	28	49	9	24	46.6	ENSMUSP00000042095	Serpina3k:p , serine (or cysteine) peptidase inhibitor, clade A, member 3K [ Source: MGI:98377 ]
-98.3	27	30	8	35	41.8	ENSMUSP00000071486	Actg1:p , actin, gamma, cytoplasmic 1 [ Source: MGI:87906 ]
-98	45	73	6	67	19.9	ENSMUSP00000123949	Gm6619:p , predicted gene 6619 [ Source: MGI:3779616 ]
-95.4	24	29	10	19	53.4	ENSMUSP00000033096	Nucb1:p , nucleobindin 1 [ Source: MGI:97388 ]
-89.1	15	18	12	13	137.9	ENSMUSP00000001547	Col1a1:p , collagen, type I, alpha 1 [ Source: MGI:88467 ]
-88.4	17	24	9	25	61.1	ENSMUSP00000022169	Hexb:p , hexosaminidase B [ Source: MGI:96074 ]
-86.4	61	68	8	106	9.6	ENSMUSP00000050836	Wfdc12:p , WAP four-disulfide core domain 12 [ Source: MGI:2183434 ]
-86.2	17	27	9	36	50.4	ENSMUSP00000104356	Aldh3a1:p , aldehyde dehydrogenase family 3, subfamily A1 [ Source: MGI:1353451 ]
-82.8	41	74	7	38	20.4	ENSMUSP00000088822	Lcn11:p , lipocalin 11 [ Source: MGI:2684955 ]
-79.5	63	100+	8	386	15.5	ENSMUSP00000031211	Smr3a:p , submaxillary gland androgen regulated protein 3A [ Source: MGI:102763 ]
-79.1	24	41	8	11	37.3	ENSMUSP00000006235	Ctsb:p , cathepsin B [ Source: MGI:88561 ]
-77.6	20	38	2	11	18.6	ENSMUSP00000064663	Dcpp1:p , demilune cell and parotid protein 1 [ Source: MGI:105949 ]
-76.4	32	49	5	22	18.5	ENSMUSP00000109664	Gm5938:p , predicted gene 5938 [ Source: MGI:3648846 ]
-75.9	64	100	6	46	11.6	ENSMUSP00000089395	Gm5154:p , RIKEN cDNA A630073D07 gene [ Source: MGI:2686534 ]
-74.7	14	28	7	30	60.9	ENSMUSP00000086112	Olfm4:p , olfactomedin 4 [ Source: MGI:2685142 ]
-73.8	42	44	7	30	21.4	ENSMUSP00000028283	Lcn4:p , lipocalin 4 [ Source: MGI:102668 ]
-72.7	18	29	7	65	44.6	ENSMUSP00000025680	Lipf:p , lipase, gastric [ Source: MGI:1914967 ]
-71.2	15	23	6	50	52.6	ENSMUSP00000066488	Agt:p , angiotensinogen (serpin peptidase inhibitor, clade A, member 8) [ Source: MGI:87963 ]
-70.4	13	35	6	30	59.5	ENSMUSP00000033255	Gp2:p , glycoprotein 2 (zymogen granule membrane) [ Source: MGI:1914383 ]
-70	25	43	5	57	28.6	ENSMUSP00000028985	Plunc:p , BPI fold containing family A, member 1 [ Source: MGI:1338036 ]
-69.5	13	24	7	9	65	ENSMUSP00000046340	Grn:p , granulin [ Source: MGI:95832 ]
-69.1	18	26	6	12	53.2	ENSMUSP00000048555	Cpe:p , carboxypeptidase E [ Source: MGI:101932 ]
-62.5	17	24	6	20	46	ENSMUSP00000072652	Serpina1a:p , serine (or cysteine) peptidase inhibitor, clade A, member 1A [ Source: MGI:891971 ]
-61	26	30	6	25	42	ENSMUSP00000087736	Actc1:p , actin, alpha, cardiac muscle 1 [ Source: MGI:87905 ]
-61.9	12	14	6	21	57	ENSMUSP00000026122	P4hb:p , prolyl 4-hydroxylase, beta polypeptide [ Source: MGI:97464 ]
-61.3	2.7	5	2	2	57	ENSMUSP00000099420	Krt10:p , keratin 10 [ Source: MGI:96685 ]
-60.7	16	20	5	20	27.8	ENSMUSP00000034299	Ifi30:p , interferon gamma inducible protein 30 [ Source: MGI:2137648 ]
-55.2	12	17	6	12	72.4	ENSMUSP00000028222	Hspa5:p , heat shock protein 5 [ Source: MGI:95835 ]
-52.6	14	21	2	2	13.1	ENSMUSP00000077933	Klk1b7-ps:p , RIKEN cDNA 1700127D06 gene (1700127D06Rik), mRNA Source: RefSeq_dna NM_029831
-51.1	11	17	4	35	33.8	ENSMUSP00000102538	Ngf:p , nerve growth factor [ Source: MGI:97321 ]
-49.7	13	25	4	14	53.8	ENSMUSP00000099382	Ctsa:p , cathepsin A [ Source: MGI:97748 ]
-49.3	16	22	4	11	37.1	ENSMUSP00000034915	Ctsh:p , no protein text annotation available
-55.7	8.5	12	8	12	183.6	ENSMUSP00000028280	Col5a1:p , collagen, type V, alpha 1 [ Source: MGI:88457 ]
-47.8	31	49	4	28	15.5	ENSMUSP00000028938	Cst3:p , cystatin C [ Source: MGI:102519 ]
-46.1	7.9	11	5	15	73.2	ENSMUSP00000003843	Man1a:p , mannosidase 1, alpha [ Source: MGI:104677 ]
-45.4	28	37	4	10	24.8	ENSMUSP00000071636	Prdx6:p , peroxiredoxin 6 [ Source: MGI:894320 ]
-45.2	37	71	4	17	12.9	ENSMUSP00000048540	Abpe:p , no protein text annotation available
-43.8	32	51	4	15	18	ENSMUSP00000017867	Wfdc2:p , WAP four-disulfide core domain 2 [ Source: MGI:1914951 ]
-43.7	16	28	5	10	38.7	ENSMUSP00000074436	Hp:p , haptoglobin [ Source: MGI:96211 ]
-42.6	23	45	5	16	25	ENSMUSP00000022269	Oit1:p , oncoprotein induced transcript 1 [ Source: MGI:1201784 ]
-38.9	11	28	3	6	51.6	ENSMUSP00000022616	Clu:p , clusterin [ Source: MGI:88423 ]
-45.6	14	23	5	11	52.3	ENSMUSP00000032779	Ctsc:p , cathepsin C [ Source: MGI:109553 ]
-37.1	4.4	7	4	11	108.9	ENSMUSP00000057112	Pam:p , peptidylglycine alpha-amidating monooxygenase [ Source: MGI:97475 ]
-35.9	21	100+	4	39	10.5	ENSMUSP00000025554	Scgb1a1:p , secretoglobin, family 1A, member 1 (uteroglobin) [ Source: MGI:98919 ]
-35.4	14	22	3	25	16.8	ENSMUSP00000089800	Lyz1:p , lysozyme 1 [ Source: MGI:96902 ]
-32.6	3.2	5	4	7	133.6	ENSMUSP00000131355	Glg1:p , golgi apparatus protein 1 [ Source: MGI:104967 ]
-30.9	12	17	5	5	65.3	ENSMUSP00000079210	Col25a1:p , collagen, type XXV, alpha 1 [ Source: MGI:1924268 ]
-38	10	18	4	9	51.7	ENSMUSP00000048817	Hspa13:p , heat shock protein 70 family, member 13 [ Source: MGI:1309463 ]
-30.5	7	9	4	7	83.5	ENSMUSP00000019199	Plod1:p , procollagen-lysine, 2-oxoglutarate 5-dioxygenase 1 [ Source: MGI:99907 ]
-30.4	11	15	3	11	47.8	ENSMUSP00000080030	Serpinb12:p , serine (or cysteine) peptidase inhibitor, clade B (ovalbumin), member 12 [ Source: MGI:1919119 ]
-29.6	6.4	7	2	4	20	ENSMUSP00000103145	Mup6:p , major urinary protein 6 [ Source: MGI:3650962 ]
-29.2	6.1	8	3	8	77.3	ENSMUSP00000105928	Tgm3:p , transglutaminase 3, E polypeptide [ Source: MGI:98732 ]
-29	29	52	3	13	12.6	ENSMUSP00000136731	secretoglobin, family 2B, member 7 [ Source: MGI:3782864 ]
-28.3	19	26	3	5	16.7	ENSMUSP00000076880	Calml3:p , calmodulin-like 3 [ Source: MGI:1917655 ]
-28	8.2	12	3	10	47.2	ENSMUSP00000023088	Naga:p , N-acetyl galactosaminidase, alpha [ Source: MGI:1261422 ]
-27.9	10	18	3	4	49.8	ENSMUSP00000020022	Smpdl3a:p , sphingomyelin phosphodiesterase, acid-like 3A [ Source: MGI:1931437 ]
-27.7	2.5	3	4	6	186.4	ENSMUSP00000024988	C3:p , complement component 3 [ Source: MGI:88227 ]
-26.7	23	32	3	15	10.5	ENSMUSP00000048722	Scgb1c1:p , secretoglobin, family 1C, member 1 [ Source: MGI:2655401 ]
-26.6	8	14	3	7	54.6	ENSMUSP00000046683	BC018465:p , BPI fold containing family B, member 5 [ Source: MGI:2385160 ]
-26.5	12	14	3	7	32.2	ENSMUSP00000130858	Tpi1:p , triosephosphate isomerase 1 [ Source: MGI:98797 ]
-26.5	14	15	3	9	19.3	ENSMUSP00000032089	Reg3g:p , regenerating islet-derived 3 gamma [ Source: MGI:109406 ]
-26.1	2.7	10	2	26	49.6	ENSMUSP00000070337	BC051076:p , cDNA sequence BC051076 [ Source: MGI:2670982 ]
-25.3	20	27	3	5	19.3	ENSMUSP00000035061	Ngp:p , neutrophilic granule protein [ Source: MGI:105983 ]
-24.5	2.9	4	3	3	129.6	ENSMUSP00000044903	Thbs1:p , no protein text annotation available
-27.4	4	7	3	6	152.3	ENSMUSP00000021201	Cpd:p , carboxypeptidase D [ Source: MGI:107265 ]
-24.5	18	48	3	14	16.4	ENSMUSP00000021668	Npc2:p , Niemann Pick type C2 [ Source: MGI:1915213 ]
-23.9	18	25	2	19	20.5	ENSMUSP00000032573	Pglyrp1:p , peptidoglycan recognition protein 1 [ Source: MGI:1345092 ]
-23.7	29	35	2	5	11.9	ENSMUSP00000100206	Igk-C:p , immunoglobulin kappa constant [ Source: MGI:96495 ]
-23.4	12	32	2	13	14.3	ENSMUSP00000024826	Tff2:p , trefoil factor 2 (spasmolytic protein 1) [ Source: MGI:1306805 ]
-26.2	3.9	6	3	6	96.8	ENSMUSP00000128531	Dag1:p , dystroglycan 1 [ Source: MGI:101864 ]
-23	41	91	3	8	10.5	ENSMUSP00000103167	Bglap-rs1:p , bone gamma-carboxyglutamate protein 3 [ Source: MGI:88155 ]
-26	5.5	11	2	3	64.4	ENSMUSP00000035579	Lgals3bp:p , lectin, galactoside-binding, soluble, 3 binding protein [ Source: MGI:99554 ]
-22.8	6.1	7	3	3	56.6	ENSMUSP00000028683	Pdia3:p , protein disulfide isomerase associated 3 [ Source: MGI:95834 ]
-22.7	3.1	5	4	4	336.8	ENSMUSP00000076088	Kalrn:p , kalirin, RhoGEF kinase [ Source: MGI:2685385 ]
-22.6	3.8	8	4	5	242.5	ENSMUSP00000122354	Arid1a:p , AT rich interactive domain 1A (SWI-like) [ Source: MGI:1935147 ]
-21.5	20	28	3	23	13.8	ENSMUSP00000099534	B2m:p , beta-2 microglobulin [ Source: MGI:88127 ]
-21.5	8.9	14	2	6	45.8	ENSMUSP00000029440	Olfml3:p , olfactomedin-like 3 [ Source: MGI:1914877 ]
-24.3	1	1	4	6	584.1	ENSMUSP00000115063	Rnf213:p , ring finger protein 213 [ Source: MGI:1289196 ]
-21.2	24	43	2	8	12.7	ENSMUSP00000136155	secretoglobin, family 2B, member 19 [ Source: MGI:3648809 ]
-20.3	8.7	62	2	11	51.7	ENSMUSP00000085159	Prb1:p , proline-rich protein BstNI subfamily 1 [ Source: MGI:2681872 ]
-20.1	20	39	3	4	21.5	ENSMUSP00000017153	Sdc4:p , syndecan 4 [ Source: MGI:1349164 ]
-19.9	4.2	6	3	6	128.5	ENSMUSP00000044998	Rptn:p , repetin [ Source: MGI:1099055 ]
-22	20	30	2	8	16.8	ENSMUSP00000079025	Rnase1:p , ribonuclease, RNase A family, 1 (pancreatic) [ Source: MGI:97919 ]
-19.8	8.4	13	2	4	42.5	ENSMUSP00000075690	Serpinb1a:p , serine (or cysteine) peptidase inhibitor, clade B, member 1a [ Source: MGI:1913472 ]
-18.6	5.4	10	2	7	53	ENSMUSP00000016168	Lbp:p , no protein text annotation available
-18.6	3.7	6	2	5	86.7	ENSMUSP00000113370	Furin:p , furin (paired basic amino acid cleaving enzyme) [ Source: MGI:97513 ]
-21.4	10	20	3	3	39.6	ENSMUSP00000080159	H2-gs10:p , histocompatibility 2, Q region locus 4 [ Source: MGI:95933 ]
-18.4	17	20	3	3	25.6	ENSMUSP00000024939	Sbpl:p , spermine binding protein-like [ Source: MGI:3694550 ]
-18.3	1.7	2	3	4	295.1	ENSMUSP00000107701	Col7a1:p , collagen, type VII, alpha 1 [ Source: MGI:88462 ]
-21.1	3.4	5	2	4	62.8	ENSMUSP00000097754	Krt76:p , keratin 76 [ Source: MGI:1924305 ]
-21	7.8	16	2	4	34	ENSMUSP00000016400	Ctsz:p , cathepsin Z [ Source: MGI:1891190 ]
-18.2	11	21	2	4	24.9	ENSMUSP00000004453	Gpx6:p , glutathione peroxidase 6 [ Source: MGI:1922762 ]
-18.2	18	25	3	8	24.3	ENSMUSP00000017610	Timp2:p , tissue inhibitor of metalloproteinase 2 [ Source: MGI:98753 ]
-17.5	15	18	2	7	22.1	ENSMUSP00000053943	Basp1:p , brain abundant, membrane attached signal protein 1 [ Source: MGI:1917600 ]
-17.5	18	20	2	15	13	ENSMUSP00000070842	S100a9:p , S100 calcium binding protein A9 (calgranulin B) [ Source: MGI:1338947 ]
-19.6	3.7	6	2	5	111.1	ENSMUSP00000068594	Hyou1:p , hypoxia up-regulated 1 [ Source: MGI:108030 ]
-17.3	16	22	2	11	21.9	ENSMUSP00000021179	Vmo1:p , vitelline membrane outer layer 1 homolog (chicken) [ Source: MGI:2685587 ]
-19.4	8.2	14	3	3	51.2	ENSMUSP00000032825	Mfge8:p , milk fat globule-EGF factor 8 protein [ Source: MGI:102768 ]
-17.1	3.9	5	2	4	69.6	ENSMUSP00000034541	Srpr:p , signal recognition particle receptor (&#39;docking protein&#39;) [ Source: MGI:1914648 ]
-16.7	2.6	4	3	3	199	ENSMUSP00000002121	Supt6h:p , suppressor of Ty 6 [ Source: MGI:107726 ]
-18.7	6.3	13	2	8	55.4	ENSMUSP00000007601	2310003L06Rik:p , RIKEN cDNA 2310003L06 gene [ Source: MGI:1921498 ]
-16	2.7	4	3	4	192.5	ENSMUSP00000111175	Bcor:p , BCL6 interacting corepressor [ Source: MGI:1918708 ]
-16	6.4	9	2	5	40.3	ENSMUSP00000047844	Chad:p , chondroadherin [ Source: MGI:1096866 ]
-18.6	18	30	2	6	15.8	ENSMUSP00000074783	Ttr:p , transthyretin [ Source: MGI:98865 ]
-15.9	11	16	3	9	67.8	ENSMUSP00000034426	Kars:p , lysyl-tRNA synthetase [ Source: MGI:1934754 ]
-15.8	3.3	5	3	3	144.7	ENSMUSP00000038613	9430020K01Rik:p , RIKEN cDNA 9430020K01 gene [ Source: MGI:2685174 ]
-15.8	19	31	3	4	24.6	ENSMUSP00000112259	Cfl1:p , cofilin 1, non-muscle [ Source: MGI:101757 ]
-15.7	3.9	6	3	3	200.1	ENSMUSP00000028728	Ubr1:p , ubiquitin protein ligase E3 component n-recognin 1 [ Source: MGI:1277977 ]
-15.4	5.7	7	2	6	52.6	ENSMUSP00000088358	Selenbp2:p , selenium binding protein 2 [ Source: MGI:104859 ]
-15.3	5.3	8	2	8	48.7	ENSMUSP00000086347	Bpil3:p , BPI fold containing family B, member 6 [ Source: MGI:2684965 ]
-15.2	6.9	12	2	4	37	ENSMUSP00000033920	Aga:p , aspartylglucosaminidase [ Source: MGI:104873 ]
-17.7	6	7	3	4	57.4	ENSMUSP00000022734	Dnajc3:p , DnaJ (Hsp40) homolog, subfamily C, member 3 [ Source: MGI:107373 ]
-15.1	6.6	10	2	4	44.6	ENSMUSP00000034000	Asah1:p , N-acylsphingosine amidohydrolase 1 [ Source: MGI:1277124 ]
-17.7	12	19	2	3	56.2	ENSMUSP00000023797	Krt4:p , keratin 4 [ Source: MGI:96701 ]
-15.1	7	8	3	3	129.5	ENSMUSP00000031668	Col1a2:p , collagen, type I, alpha 2 [ Source: MGI:88468 ]
-17.5	7.3	14	2	4	37.8	ENSMUSP00000115756	St3gal6:p , ST3 beta-galactoside alpha-2,3-sialyltransferase 6 [ Source: MGI:1888707 ]
-15	0.1	0	3	3	3904.1	ENSMUSP00000097561	Ttn:p , titin [ Source: MGI:98864 ]
-14.8	3.8	6	2	2	85.9	ENSMUSP00000028239	Gsn:p , gelsolin [ Source: MGI:95851 ]
-16.6	4.6	6	2	4	53.6	ENSMUSP00000055519	Fuca2:p , fucosidase, alpha-L- 2, plasma [ Source: MGI:1914098 ]
-14.6	6.4	10	2	4	44.3	ENSMUSP00000093410	Golm1:p , golgi membrane protein 1 [ Source: MGI:1917329 ]
-14.4	6.1	8	2	7	38.7	ENSMUSP00000025561	Anxa1:p , no protein text annotation available
-16.5	25	34	2	6	10.1	ENSMUSP00000103732	Gm6662:p , secretoglobin, family 1B, member 7 [ Source: MGI:3643480 ]
-16.5	4.6	6	2	4	48	ENSMUSP00000003912	Calr:p , calreticulin [ Source: MGI:88252 ]
-14.2	4.9	7	2	6	50.4	ENSMUSP00000133935	glucosaminyl (N-acetyl) transferase 1, core 2 [ Source: MGI:95676 ]
-16.4	3.4	5	2	4	71.5	ENSMUSP00000123848	Galnt6:p , UDP-N-acetyl-alpha-D-galactosamine:polypeptide N-acetylgalactosaminyltransferase 6 [ Source: MGI:1891640 ]
-14.2	5.7	9	2	2	51.8	ENSMUSP00000039046	Pgcp:p , carboxypeptidase Q [ Source: MGI:1889205 ]
-16.2	4	7	3	3	122.5	ENSMUSP00000064551	Lifr:p , leukemia inhibitory factor receptor [ Source: MGI:96788 ]
-14	9.8	15	2	3	27.8	ENSMUSP00000022894	Ywhaz:p , tyrosine 3-monooxygenase/tryptophan 5-monooxygenase activation protein, zeta polypeptide [ Source: MGI:109484 ...
-16.2	2.8	5	3	3	144.8	ENSMUSP00000128533	1700013B16Rik:p , spermatogenesis associated 31 subfamily D, member 1A [ Source: MGI:1919469 ]
-13.9	9	14	2	5	41.6	ENSMUSP00000066805	Sftpb:p , surfactant associated protein B [ Source: MGI:109516 ]
-13.5	8.4	10	2	3	44.5	ENSMUSP00000136544	phosphoglycerate kinase-1, related sequence-7 [ Source: MGI:97562 ]
-13.3	6.2	9	2	4	34.8	ENSMUSP00000020161	Arg1:p , arginase, liver [ Source: MGI:88070 ]
-16	2.1	4	2	8	94.6	ENSMUSP00000025846	Ppp6r3:p , protein phosphatase 6, regulatory subunit 3 [ Source: MGI:1921807 ]
-13.1	6.2	9	2	2	42.5	ENSMUSP00000078501	St6galnac2:p , ST6 (alpha-N-acetyl-neuraminyl-2,3-beta-galactosyl-1,3)-N-acetylgalactosaminide alpha-2,6-sialyltransfer ...
-15.4	8.3	11	3	3	79.9	ENSMUSP00000114006	Golim4:p , golgi integral membrane protein 4 [ Source: MGI:1920374 ]
-12.8	5.8	8	2	2	83.2	ENSMUSP00000024739	Hsp90ab1:p , heat shock protein 90 alpha (cytosolic), class B member 1 [ Source: MGI:96247 ]
-12.8	17	30	2	4	11.4	ENSMUSP00000129930	histone cluster 2, H4 [ Source: MGI:2140113 ]
-11.9	11	13	2	6	49.5	ENSMUSP00000095656	Tufm:p , Tu translation elongation factor, mitochondrial [ Source: MGI:1923686 ]
-11.7	6.9	8	2	3	36.5	ENSMUSP00000036386	Ldha:p , lactate dehydrogenase A [ Source: MGI:96759 ]
-13.9	6.4	9	2	4	32.4	ENSMUSP00000029912	Sdcbp:p , syndecan binding protein [ Source: MGI:1337026 ]
-13.5	3.2	7	2	6	65.7	ENSMUSP00000105379	Gm1006:p , BPI fold containing family B, member 4 [ Source: MGI:2685852 ]
-11.4	22	27	2	2	13.7	ENSMUSP00000123907	Manf:p , mesencephalic astrocyte-derived neurotrophic factor [ Source: MGI:1922090 ]
-11.4	1.7	2	2	4	109.3	ENSMUSP00000093965	Ganab:p , alpha glucosidase 2 alpha neutral subunit [ Source: MGI:1097667 ]
-11	8.5	10	2	12	36.1	ENSMUSP00000040244	Akr1b8:p , aldo-keto reductase family 1, member B8 [ Source: MGI:107673 ]
-11	10	14	2	2	51.3	ENSMUSP00000033185	Hpx:p , hemopexin [ Source: MGI:105112 ]
-13	4.5	9	2	3	64.1	ENSMUSP00000103751	Lsr:p , lipolysis stimulated lipoprotein receptor [ Source: MGI:1927471 ]
-10.9	5.4	7	2	3	62.5	ENSMUSP00000033450	Gpc4:p , glypican 4 [ Source: MGI:104902 ]
-12.4	4.3	7	2	2	56.2	ENSMUSP00000028332	Dpp7:p , dipeptidylpeptidase 7 [ Source: MGI:1933213 ]
-10.7	1	2	2	2	224.9	ENSMUSP00000044069	Zfc3h1:p , zinc finger, C3H1-type containing [ Source: MGI:2446143 ]
-12.4	3.2	5	2	3	82.5	ENSMUSP00000001802	Naglu:p , alpha-N-acetylglucosaminidase (Sanfilippo disease IIIB) [ Source: MGI:1351641 ]
-10.6	11	27	2	2	50.1	ENSMUSP00000110877	Zbtb44:p , zinc finger and BTB domain containing 44 [ Source: MGI:1925123 ]
-12.2	2.5	4	2	6	109.6	ENSMUSP00000103015	Anpep:p , alanyl (membrane) aminopeptidase [ Source: MGI:5000466 ]
-10.6	1.4	2	2	2	207.8	ENSMUSP00000004326	Plxna3:p , plexin A3 [ Source: MGI:107683 ]
-11.8	23	45	2	2	18	ENSMUSP00000019723	D17Wsu104e:p , DNA segment, Chr 17, Wayne State University 104, expressed [ Source: MGI:2156020 ]
-10.4	3	4	2	4	73.7	ENSMUSP00000072047	Strbp:p , spermatid perinuclear RNA binding protein [ Source: MGI:104626 ]
-10	1.2	2	2	3	275	ENSMUSP00000114271	Fcgbp:p , Fc fragment of IgG binding protein [ Source: MGI:2444336 ]
-9.9	2.7	4	2	6	212.3	ENSMUSP00000099513	Trpm7:p , transient receptor potential cation channel, subfamily M, member 7 [ Source: MGI:1929996 ]
-10.8	1.2	2	2	4	343.1	ENSMUSP00000077697	Trank1:p , tetratricopeptide repeat and ankyrin repeat containing 1 [ Source: MGI:1341834 ]
-9.6	14	22	2	2	26.8	ENSMUSP00000113804	2810422J05Rik:p , KxDL motif containing 1 [ Source: MGI:1922870 ]
-9.4	11	18	2	2	29.2	ENSMUSP00000030687	Rspo1:p , R-spondin homolog (Xenopus laevis) [ Source: MGI:2183426 ]
-10.3	2	3	2	2	134	ENSMUSP00000098511	A830010M20Rik:p , RIKEN cDNA A830010M20 gene [ Source: MGI:2445097 ]
-9.3	6.9	11	2	2	44.1	ENSMUSP00000002902	Qtrt1:p , queuine tRNA-ribosyltransferase 1 [ Source: MGI:1931441 ]
-9.3	1.9	4	2	3	195.9	ENSMUSP00000093969	Arid2:p , AT rich interactive domain 2 (ARID, RFX-like) [ Source: MGI:1924294 ]
-9.3	8.6	14	2	4	45.2	ENSMUSP00000104464	Irgm2:p , immunity-related GTPase family M member 2 [ Source: MGI:1926262 ]
-9.1	9.2	11	2	3	27.5	ENSMUSP00000026050	Gsto1:p , glutathione S-transferase omega 1 [ Source: MGI:1342273 ]
-9.9	3.3	5	2	2	223.4	ENSMUSP00000104324	Myh13:p , myosin, heavy polypeptide 13, skeletal muscle [ Source: MGI:1339967 ]
-9.8	1.5	2	2	3	215.6	ENSMUSP00000109065	Adamts9:p , a disintegrin-like and metallopeptidase (reprolysin type) with thrombospondin type 1 motif, 9 [ Source: MGI ...
-9.1	3.1	5	2	2	119.8	ENSMUSP00000101903	Usp36:p , ubiquitin specific peptidase 36 [ Source: MGI:1919594 ]
-9	0.7	1	2	2	331.1	ENSMUSP00000001179	Pcnt:p , pericentrin (kendrin) [ Source: MGI:102722 ]
-9.6	4.8	9	2	7	88.2	ENSMUSP00000087457	Itgb1:p , integrin beta 1 (fibronectin receptor beta) [ Source: MGI:96610 ]
-8.9	2.9	5	2	2	138.1	ENSMUSP00000023747	Nckap5l:p , NCK-associated protein 5-like [ Source: MGI:3609653 ]
-9.4	2.8	4	2	3	141.7	ENSMUSP00000127903	Hdlbp:p , high density lipoprotein (HDL) binding protein [ Source: MGI:99256 ]
-8.9	1.8	3	2	3	125.1	ENSMUSP00000041985	Tex2:p , testis expressed gene 2 [ Source: MGI:102465 ]
-8.7	3.6	4	2	2	95.3	ENSMUSP00000096097	BC007180:p , cDNA sequence BC007180 [ Source: MGI:2684418 ]
-9.1	10	18	2	3	57.6	ENSMUSP00000027632	Epb4.1l5:p , erythrocyte protein band 4.1-like 5 [ Source: MGI:103006 ]
-8.3	0.9	1	2	2	527.2	ENSMUSP00000069751	Dnahc5:p , dynein, axonemal, heavy chain 5 [ Source: MGI:107718 ]
-8.9	3.9	6	2	3	72.7	ENSMUSP00000124891	Spef2:p , sperm flagellar 2 [ Source: MGI:2443727 ]
-8.3	0.9	1	2	2	258	ENSMUSP00000132351	Cic:p , capicua homolog (Drosophila) [ Source: MGI:1918972 ]
-8.8	0.4	1	2	2	830.7	ENSMUSP00000020732	Obscn:p , obscurin, cytoskeletal calmodulin and titin-interacting RhoGEF [ Source: MGI:2681862 ]
-8.8	2.2	3	2	2	165.8	ENSMUSP00000100973	Dot1l:p , DOT1-like, histone H3 methyltransferase (S. cerevisiae) [ Source: MGI:2143886 ]
-8.3	0.7	1	2	2	471.2	ENSMUSP00000023352	Prkdc:p , protein kinase, DNA activated, catalytic polypeptide [ Source: MGI:104779 ]
-8.2	7.7	11	2	2	88.5	ENSMUSP00000098992	Gm1060:p , dynein regulatory complex subunit 1 [ Source: MGI:2685906 ]
-8	2.4	4	2	2	40.9	ENSMUSP00000060803	Prr11:p , proline rich 11 [ Source: MGI:2444496 ]
-8.8	2.1	3	2	2	177.7	ENSMUSP00000135690	SOGA family member 2 [ Source: MGI:1915867 ]
-8.7	9.4	17	2	2	34.7	ENSMUSP00000022499	Rnaseh2b:p , ribonuclease H2, subunit B [ Source: MGI:1914403 ]
-8.7	4.4	6	2	2	49.5	ENSMUSP00000023504	Nr1i2:p , nuclear receptor subfamily 1, group I, member 2 [ Source: MGI:1337040 ]
-8.5	2.4	3	2	2	79	ENSMUSP00000131542	Tdrd3:p , tudor domain containing 3 [ Source: MGI:2444023 ]
-8.5	0.5	1	2	3	516.1	ENSMUSP00000074383	Plec:p , plectin [ Source: MGI:1277961 ]
-8.3	3.4	5	2	2	106.7	ENSMUSP00000026886	Itih5:p , inter-alpha (globulin) inhibitor H5 [ Source: MGI:1925751 ]
-8.3	1.5	2	2	3	164	ENSMUSP00000084282	Col4a4:p , collagen, type IV, alpha 4 [ Source: MGI:104687 ]
-8.2	0.9	1	2	2	371.7	ENSMUSP00000107966	Xirp2:p , xin actin-binding repeat containing 2 [ Source: MGI:2685198 ]
-8	0.6	1	2	2	499.9	ENSMUSP00000136055	START domain containing 9 [ Source: MGI:3045258 ]
-8	3.4	6	2	2	144.1	ENSMUSP00000084141	Col17a1:p , collagen, type XVII, alpha 1 [ Source: MGI:88450 ]
-8	0.9	2	2	2	261.1	ENSMUSP00000125541	Cacna1h:p , calcium channel, voltage-dependent, T type, alpha 1H subunit [ Source: MGI:1928842 ]
