# Supplementary material for: Towards further defining the proteome of mouse saliva
Source: Proteome Sci. 2015 Feb 25;13:10. doi: 10.1186/s12953-015-0068-3 (PMC4355469; doi:10.1186/s12953-015-0068-3)
Supplement: Additional file 3: — Proteins identified in mouse saliva. 345 proteins were identified by 2 or more unique peptides. [file 12953_2015_68_MOESM3_ESM.xlsx]

## Sheet: Sheet1
Additional File 3. Proteins identified in mouse saliva. Using a criteria of minimum of 2 unique peptides in the analysis, 345 proteins were identified in mouse saliva and included in the dataset. One hundred and seventy four proteins were found in common in both male and female datasets (indicated in black font); 89 proteins were identified in saliva from male mice (indicated in blue font); and 8…
log(e)	% (measured)	% (corrected)	unique	total	Mr	Accession	Description
-1895.4	22	44	125	1637	515.1	ENSMUSP00000128276	Muc5b:p , mucin 5, subtype B, tracheobronchial [ Source: MGI:1921430 ]
-1736.4	78	97	122	4117	57.6	ENSMUSP00000070368	Amy1:p , amylase 1, salivary [ Source: MGI:88019 ]
-1023.2	40	76	74	1409	162.2	ENSMUSP00000059426	BC048546:p , cDNA sequence BC048546 [ Source: MGI:3039594 ]
-882.1	47	73	63	832	137.7	ENSMUSP00000125205	Muc19:p , mucin 19 [ Source: MGI:2676278 ]
-864	63	98	52	528	70.8	ENSMUSP00000097866	Smgc:p , submandibular gland protein C [ Source: MGI:1859618 ]
-756.6	57	82	56	1224	52	ENSMUSP00000078134	Chia:p , chitinase, acidic [ Source: MGI:1932052 ]
-629.6	59	94	45	848	36.5	ENSMUSP00000030817	Car6:p , carbonic anhydrase 6 [ Source: MGI:1333786 ]
-606.1	43	69	45	631	62.3	ENSMUSP00000086311	5430413K10Rik:p , BPI fold containing family B, member 9B [ Source: MGI:1918675 ]
-586.7	75	100+	39	1110	16.4	ENSMUSP00000105564	Cst10:p , cystatin 10 (chondrocytes) [ Source: MGI:1930004 ]
-490.8	9.6	16	4	27	62.4	ENSMUSP00000086314	4833413D08Rik:p , BPI fold containing family B, member 9A [ Source: MGI:3767993 ]
-490.6	24	29	9	56	57.3	ENSMUSP00000096270	Amy2a5:p , amylase 2a5 [ Source: MGI:88020 ]
-444.4	51	70	35	1528	24.7	ENSMUSP00000046080	Psp:p , BPI fold containing family A, member 2 [ Source: MGI:97787 ]
-431.9	49	59	32	329	68.6	ENSMUSP00000031314	Alb:p , albumin [ Source: MGI:87991 ]
-426.3	38	59	33	301	80.1	ENSMUSP00000099466	Lpo:p , lactoperoxidase [ Source: MGI:1923363 ]
-416.1	86	100+	33	831	12.4	ENSMUSP00000082760	Abpb:p , secretoglobin, family 2B, member 27 [ Source: MGI:87863 ]
-385.8	65	100+	31	533	28.8	ENSMUSP00000074659	Klk1:p , kallikrein 1 [ Source: MGI:102850 ]
-374.9	46	67	29	364	52.4	ENSMUSP00000080501	U46068:p , BPI fold containing family B, member 1 [ Source: MGI:2137431 ]
-356.5	41	85	28	268	32	ENSMUSP00000006136	Dnase1:p , deoxyribonuclease I [ Source: MGI:103157 ]
-345.3	42	56	26	119	77.8	ENSMUSP00000035077	Ltf:p , lactotransferrin [ Source: MGI:96837 ]
-338.1	72	100+	25	654	10.1	ENSMUSP00000082758	Abpa:p , secretoglobin, family 1B, member 27 [ Source: MGI:87862 ]
-322.5	44	68	26	76	76.7	ENSMUSP00000108264	Trf:p , transferrin [ Source: MGI:98821 ]
-312.3	73	100+	24	399	19.4	ENSMUSP00000085528	Obp1b:p , odorant binding protein IB [ Source: MGI:1277948 ]
-282.7	60	100+	24	711	12.8	ENSMUSP00000082763	Abpg:p , secretoglobin, family 2B, member 26 [ Source: MGI:87864 ]
-280.8	77	100+	20	387	19.4	ENSMUSP00000109673	Gm14744:p , predicted gene 14744 [ Source: MGI:3709306 ]
-248.8	23	64	23	614	33.5	ENSMUSP00000132678	Prol1:p , proline rich, lacrimal 1 [ Source: MGI:107496 ]
-238.5	43	100+	17	132	35.4	ENSMUSP00000095843	Ggh:p , gamma-glutamyl hydrolase [ Source: MGI:1329035 ]
-230.2	44	57	17	76	50.3	ENSMUSP00000032895	Nucb2:p , nucleobindin 2 [ Source: MGI:1858179 ]
-226.1	37	50	20	99	61	ENSMUSP00000101105	Psap:p , prosaposin [ Source: MGI:97783 ]
-224.4	49	74	13	97	28.7	ENSMUSP00000007156	Klk1b11:p , kallikrein 1-related peptidase b11 [ Source: MGI:892023 ]
-223.6	38	0	17	194	14.8	ENSMUSP00000044814	Spt1:p , salivary protein 1 [ Source: MGI:98392 ]
-222.1	66	100+	17	161	20	ENSMUSP00000076851	Lcn13:p , odorant binding protein 2A [ Source: MGI:2387617 ]
-218.9	28	47	16	67	84.9	ENSMUSP00000027675	Pigr:p , polymeric immunoglobulin receptor [ Source: MGI:103080 ]
-214.3	65	76	15	166	20.5	ENSMUSP00000075356	Mup4:p , major urinary protein 4 [ Source: MGI:97236 ]
-214.1	16	29	4	36	28.7	ENSMUSP00000073964	Klk1b5:p , kallikrein 1-related peptidase b5 [ Source: MGI:892020 ]
-209.8	9.9	32	16	119	211.9	ENSMUSP00000081556	Dmbt1:p , deleted in malignant brain tumors 1 [ Source: MGI:106210 ]
-202.9	24	37	15	72	82.7	ENSMUSP00000035658	Qsox1:p , quiescin Q6 sulfhydryl oxidase 1 [ Source: MGI:1330818 ]
-194.7	44	67	16	184	18.5	ENSMUSP00000085531	Obp1a:p , odorant binding protein IA [ Source: MGI:1277949 ]
-193	42	64	10	115	18.5	ENSMUSP00000109664	Gm5938:p , predicted gene 5938 [ Source: MGI:3648846 ]
-176.6	51	72	13	56	20.9	ENSMUSP00000080908	Mup5:p , major urinary protein 5 [ Source: MGI:104974 ]
-176.4	32	40	16	117	47.6	ENSMUSP00000105620	Tcn2:p , transcobalamin 2 [ Source: MGI:98534 ]
-174.9	61	100+	14	93	28.4	ENSMUSP00000047488	Klk1b26:p , kallikrein 1-related petidase b26 [ Source: MGI:891981 ]
-173.3	42	57	14	374	16.8	ENSMUSP00000074818	Pip:p , prolactin induced protein [ Source: MGI:102696 ]
-156.6	21	56	11	71	49.5	ENSMUSP00000028983	Bpil1:p , BPI fold containing family B, member 2 [ Source: MGI:1913807 ]
-156.6	39	49	12	39	43.5	ENSMUSP00000027566	Serpinb11:p , serine (or cysteine) peptidase inhibitor, clade B (ovalbumin), member 11 [ Source: MGI:1914207 ]
-155.3	42	73	12	136	18.6	ENSMUSP00000126379	Dcpp2:p , demilune cell and parotid protein 2 [ Source: MGI:3644062 ]
-152.2	43	68	13	185	27.7	ENSMUSP00000026498	Crisp1:p , cysteine-rich secretory protein 1 [ Source: MGI:102553 ]
-144.9	26	43	5	15	28.5	ENSMUSP00000072063	Klk1b8:p , kallikrein 1-related peptidase b8 [ Source: MGI:892018 ]
-142	39	90	12	97	25.9	ENSMUSP00000121044	2310057J18Rik:p , RIKEN cDNA 2310057J18 gene [ Source: MGI:1914969 ]
-140.4	34	46	12	36	40	ENSMUSP00000017841	Ada:p , adenosine deaminase [ Source: MGI:87916 ]
-136.4	35	60	11	24	37.3	ENSMUSP00000006235	Ctsb:p , cathepsin B [ Source: MGI:88561 ]
-135.8	26	39	11	84	52.6	ENSMUSP00000066488	Agt:p , angiotensinogen (serpin peptidase inhibitor, clade A, member 8) [ Source: MGI:87963 ]
-135.1	72	100+	11	130	11.6	ENSMUSP00000089395	Gm5154:p , RIKEN cDNA A630073D07 gene [ Source: MGI:2686534 ]
-126.9	39	53	10	73	20	ENSMUSP00000109830	Lcn14:p , odorant binding protein 2B [ Source: MGI:3651927 ]
-122.7	30	38	10	62	28.4	ENSMUSP00000076733	Klk1b22:p , kallikrein 1-related peptidase b22 [ Source: MGI:95291 ]
-123.6	0.7	1	17	21	3713.7	ENSMUSP00000107513	Ttn:p , titin [ Source: MGI:98864 ]
-116.5	33	45	8	32	28.9	ENSMUSP00000080133	Klk1b9:p , kallikrein 1-related peptidase b9 [ Source: MGI:95293 ]
-113.7	26	53	8	46	36.8	ENSMUSP00000137226	immunoglobulin heavy constant alpha [ Source: MGI:96444 ]
-113.5	30	50	10	38	44.9	ENSMUSP00000121203	Ctsd:p , cathepsin D [ Source: MGI:88562 ]
-112.3	30	36	12	24	53.4	ENSMUSP00000033096	Nucb1:p , nucleobindin 1 [ Source: MGI:97388 ]
-112.2	25	41	9	32	37.5	ENSMUSP00000021933	Ctsl:p , cathepsin L [ Source: MGI:88564 ]
-109.6	32	53	6	47	28.7	ENSMUSP00000005933	Klk1b16:p , kallikrein 1-related peptidase b16 [ Source: MGI:891982 ]
-109.3	26	48	4	30	18.6	ENSMUSP00000064663	Dcpp1:p , demilune cell and parotid protein 1 [ Source: MGI:105949 ]
-108.2	28	63	6	25	28.5	ENSMUSP00000076576	Klk1b4:p , kallikrein 1-related pepidase b4 [ Source: MGI:97320 ]
-106.4	29	51	4	12	28.7	ENSMUSP00000078786	Klk1b27:p , kallikrein 1-related peptidase b27 [ Source: MGI:891980 ]
-103.8	26	41	9	95	44.6	ENSMUSP00000025680	Lipf:p , lipase, gastric [ Source: MGI:1914967 ]
-103.5	9.2	13	4	11	29	ENSMUSP00000082577	Klk1b3:p , kallikrein 1-related peptidase b3 [ Source: MGI:97322 ]
-99.3	45	73	6	39	19.9	ENSMUSP00000123949	Gm6619:p , predicted gene 6619 [ Source: MGI:3779616 ]
-98.8	25	44	8	30	46.6	ENSMUSP00000042095	Serpina3k:p , serine (or cysteine) peptidase inhibitor, clade A, member 3K [ Source: MGI:98377 ]
-93.2	24	27	7	42	41.8	ENSMUSP00000071486	Actg1:p , actin, gamma, cytoplasmic 1 [ Source: MGI:87906 ]
-92.7	47	58	7	60	21.2	ENSMUSP00000028304	Lcn3:p , lipocalin 3 [ Source: MGI:102669 ]
-86.1	21	38	2	6	28.7	ENSMUSP00000082582	Klk1b21:p , kallikrein 1-related peptidase b21 [ Source: MGI:892022 ]
-84	16	31	8	37	60.9	ENSMUSP00000086112	Olfm4:p , olfactomedin 4 [ Source: MGI:2685142 ]
-83.7	8.4	11	2	7	29	ENSMUSP00000077879	Klk1b1:p , kallikrein 1-related peptidase b1 [ Source: MGI:892019 ]
-83.6	15	27	8	15	65	ENSMUSP00000046340	Grn:p , granulin [ Source: MGI:95832 ]
-81.9	15	40	7	27	59.5	ENSMUSP00000033255	Gp2:p , glycoprotein 2 (zymogen granule membrane) [ Source: MGI:1914383 ]
-81	17	19	7	27	57	ENSMUSP00000026122	P4hb:p , prolyl 4-hydroxylase, beta polypeptide [ Source: MGI:97464 ]
-78.6	29	32	7	62	9.6	ENSMUSP00000050836	Wfdc12:p , WAP four-disulfide core domain 12 [ Source: MGI:2183434 ]
-76.9	25	34	7	15	38.7	ENSMUSP00000025561	Anxa1:p , no protein text annotation available
-75	39	75	6	88	12.9	ENSMUSP00000048540	Abpe:p , no protein text annotation available
-74.9	36	100+	7	350	15.5	ENSMUSP00000031211	Smr3a:p , submaxillary gland androgen regulated protein 3A [ Source: MGI:102763 ]
-74.2	17	25	7	22	46	ENSMUSP00000072652	Serpina1a:p , serine (or cysteine) peptidase inhibitor, clade A, member 1A [ Source: MGI:891971 ]
-73.1	13	20	7	30	44.3	ENSMUSP00000092135	Ren1:p , renin 1 structural [ Source: MGI:97898 ]
-71	25	43	5	54	28.6	ENSMUSP00000028985	Plunc:p , BPI fold containing family A, member 1 [ Source: MGI:1338036 ]
-68.8	17	26	6	16	53.2	ENSMUSP00000048555	Cpe:p , carboxypeptidase E [ Source: MGI:101932 ]
-62.6	17	24	5	11	44.4	ENSMUSP00000108337	Serpinb3a:p , serine (or cysteine) peptidase inhibitor, clade B (ovalbumin), member 3A [ Source: MGI:3573933 ]
-61	20	28	5	14	37.1	ENSMUSP00000034915	Ctsh:p , no protein text annotation available
-60	10	14	6	13	83.5	ENSMUSP00000019199	Plod1:p , procollagen-lysine, 2-oxoglutarate 5-dioxygenase 1 [ Source: MGI:99907 ]
-59.7	13	22	5	11	38.7	ENSMUSP00000074436	Hp:p , haptoglobin [ Source: MGI:96211 ]
-56.5	13	21	6	19	50.4	ENSMUSP00000104356	Aldh3a1:p , aldehyde dehydrogenase family 3, subfamily A1 [ Source: MGI:1353451 ]
-56.1	11	16	6	15	72.4	ENSMUSP00000028222	Hspa5:p , heat shock protein 5 [ Source: MGI:95835 ]
-55.6	31	49	4	34	15.5	ENSMUSP00000028938	Cst3:p , cystatin C [ Source: MGI:102519 ]
-47.1	9.4	17	4	18	53	ENSMUSP00000016168	Lbp:p , no protein text annotation available
-53.3	16	22	5	26	40.3	ENSMUSP00000047844	Chad:p , chondroadherin [ Source: MGI:1096866 ]
-52.2	12	23	5	10	64.4	ENSMUSP00000035579	Lgals3bp:p , lectin, galactoside-binding, soluble, 3 binding protein [ Source: MGI:99554 ]
-50.3	8.6	14	4	10	56.2	ENSMUSP00000023797	Krt4:p , keratin 4 [ Source: MGI:96701 ]
-50	4.9	8	5	18	133	ENSMUSP00000029653	Egf:p , epidermal growth factor [ Source: MGI:95290 ]
-49.9	36	42	5	33	13	ENSMUSP00000070842	S100a9:p , S100 calcium binding protein A9 (calgranulin B) [ Source: MGI:1338947 ]
-49.5	20	32	4	28	16.8	ENSMUSP00000089800	Lyz1:p , lysozyme 1 [ Source: MGI:96902 ]
-47.8	15	19	4	20	27.8	ENSMUSP00000034299	Ifi30:p , interferon gamma inducible protein 30 [ Source: MGI:2137648 ]
-46.4	4.3	5	6	9	186.4	ENSMUSP00000024988	C3:p , complement component 3 [ Source: MGI:88227 ]
-46	2.6	3	5	9	295.1	ENSMUSP00000107701	Col7a1:p , collagen, type VII, alpha 1 [ Source: MGI:88462 ]
-44.5	28	37	4	7	24.8	ENSMUSP00000071636	Prdx6:p , peroxiredoxin 6 [ Source: MGI:894320 ]
-44.4	9.5	13	4	13	73.2	ENSMUSP00000003843	Man1a:p , mannosidase 1, alpha [ Source: MGI:104677 ]
-42.9	10	14	5	10	61.1	ENSMUSP00000022169	Hexb:p , hexosaminidase B [ Source: MGI:96074 ]
-41	12	20	4	13	52.3	ENSMUSP00000032779	Ctsc:p , cathepsin C [ Source: MGI:109553 ]
-40.1	26	36	5	22	13.8	ENSMUSP00000099534	B2m:p , beta-2 microglobulin [ Source: MGI:88127 ]
-40	4.7	6	3	6	62.8	ENSMUSP00000097754	Krt76:p , keratin 76 [ Source: MGI:1924305 ]
-39.7	15	22	4	10	34.8	ENSMUSP00000020161	Arg1:p , arginase, liver [ Source: MGI:88070 ]
-38.9	4.4	7	4	14	108.9	ENSMUSP00000057112	Pam:p , peptidylglycine alpha-amidating monooxygenase [ Source: MGI:97475 ]
-38.8	9.6	17	4	9	51.7	ENSMUSP00000048817	Hspa13:p , heat shock protein 70 family, member 13 [ Source: MGI:1309463 ]
-37.8	21	34	4	20	18	ENSMUSP00000017867	Wfdc2:p , WAP four-disulfide core domain 2 [ Source: MGI:1914951 ]
-36.6	8.9	17	3	14	53.8	ENSMUSP00000099382	Ctsa:p , cathepsin A [ Source: MGI:97748 ]
-35.7	36	44	3	9	11.9	ENSMUSP00000100206	Igk-C:p , immunoglobulin kappa constant [ Source: MGI:96495 ]
-35.7	21	100+	4	45	10.5	ENSMUSP00000025554	Scgb1a1:p , secretoglobin, family 1A, member 1 (uteroglobin) [ Source: MGI:98919 ]
-35	22	43	4	16	25	ENSMUSP00000022269	Oit1:p , oncoprotein induced transcript 1 [ Source: MGI:1201784 ]
-34.5	5.8	10	3	5	49.8	ENSMUSP00000020022	Smpdl3a:p , sphingomyelin phosphodiesterase, acid-like 3A [ Source: MGI:1931437 ]
-32.8	11	28	3	4	51.6	ENSMUSP00000022616	Clu:p , clusterin [ Source: MGI:88423 ]
-25.6	5.9	10	4	9	122.5	ENSMUSP00000064551	Lifr:p , leukemia inhibitory factor receptor [ Source: MGI:96788 ]
-32.2	20	36	3	14	20.4	ENSMUSP00000088822	Lcn11:p , lipocalin 11 [ Source: MGI:2684955 ]
-31.4	8.2	14	3	5	51.2	ENSMUSP00000032825	Mfge8:p , milk fat globule-EGF factor 8 protein [ Source: MGI:102768 ]
-30.5	11	22	3	6	34	ENSMUSP00000016400	Ctsz:p , cathepsin Z [ Source: MGI:1891190 ]
-25	6.4	10	3	5	82.5	ENSMUSP00000001802	Naglu:p , alpha-N-acetylglucosaminidase (Sanfilippo disease IIIB) [ Source: MGI:1351641 ]
-29	25	34	3	22	10.1	ENSMUSP00000103732	Gm6662:p , secretoglobin, family 1B, member 7 [ Source: MGI:3643480 ]
-28.4	29	100+	2	12	22.8	ENSMUSP00000077886	mucin-like 1 [ Source: MGI:98393 ]
-28	18	25	2	22	20.5	ENSMUSP00000032573	Pglyrp1:p , peptidoglycan recognition protein 1 [ Source: MGI:1345092 ]
-24	7.7	55	2	40	51.7	ENSMUSP00000085159	Prb1:p , proline-rich protein BstNI subfamily 1 [ Source: MGI:2681872 ]
-27.4	16	31	3	5	21.5	ENSMUSP00000017153	Sdc4:p , syndecan 4 [ Source: MGI:1349164 ]
-27.3	19	20	3	21	21.4	ENSMUSP00000028283	Lcn4:p , lipocalin 4 [ Source: MGI:102668 ]
-25.8	2.7	10	2	12	49.6	ENSMUSP00000070337	BC051076:p , cDNA sequence BC051076 [ Source: MGI:2670982 ]
-25.8	5.8	8	3	7	85.9	ENSMUSP00000028239	Gsn:p , gelsolin [ Source: MGI:95851 ]
-25.6	1.6	3	3	4	275	ENSMUSP00000114271	Fcgbp:p , Fc fragment of IgG binding protein [ Source: MGI:2444336 ]
-24.8	20	27	3	8	19.3	ENSMUSP00000035061	Ngp:p , neutrophilic granule protein [ Source: MGI:105983 ]
-24.4	23	61	3	12	16.4	ENSMUSP00000021668	Npc2:p , Niemann Pick type C2 [ Source: MGI:1915213 ]
-24.2	8.4	13	3	5	44.6	ENSMUSP00000034000	Asah1:p , N-acylsphingosine amidohydrolase 1 [ Source: MGI:1277124 ]
-24.1	12	32	2	21	14.3	ENSMUSP00000024826	Tff2:p , trefoil factor 2 (spasmolytic protein 1) [ Source: MGI:1306805 ]
-23.9	15	18	2	8	22.1	ENSMUSP00000053943	Basp1:p , brain abundant, membrane attached signal protein 1 [ Source: MGI:1917600 ]
-22.9	6.3	7	3	3	56.6	ENSMUSP00000028683	Pdia3:p , protein disulfide isomerase associated 3 [ Source: MGI:95834 ]
-22.9	3.1	5	2	4	96.8	ENSMUSP00000128531	Dag1:p , dystroglycan 1 [ Source: MGI:101864 ]
-21.2	8	11	2	5	51.3	ENSMUSP00000033185	Hpx:p , hemopexin [ Source: MGI:105112 ]
-18.8	3.9	5	3	3	137.9	ENSMUSP00000001547	Col1a1:p , collagen, type I, alpha 1 [ Source: MGI:88467 ]
-17.4	4.9	7	2	10	50.4	ENSMUSP00000133935	glucosaminyl (N-acetyl) transferase 1, core 2 [ Source: MGI:95676 ]
-18.4	4.3	7	2	7	86.7	ENSMUSP00000113370	Furin:p , furin (paired basic amino acid cleaving enzyme) [ Source: MGI:97513 ]
-18.1	6.3	13	2	3	55.4	ENSMUSP00000007601	2310003L06Rik:p , RIKEN cDNA 2310003L06 gene [ Source: MGI:1921498 ]
-17.6	12	14	3	7	27.5	ENSMUSP00000026050	Gsto1:p , glutathione S-transferase omega 1 [ Source: MGI:1342273 ]
-17.3	3.9	5	2	5	69.6	ENSMUSP00000034541	Srpr:p , signal recognition particle receptor (&#39;docking protein&#39;) [ Source: MGI:1914648 ]
-16.7	31	67	2	3	10.5	ENSMUSP00000103167	Bglap-rs1:p , bone gamma-carboxyglutamate protein 3 [ Source: MGI:88155 ]
-16.4	5.4	7	2	4	62.5	ENSMUSP00000033450	Gpc4:p , glypican 4 [ Source: MGI:104902 ]
-16.2	13	14	2	4	19.3	ENSMUSP00000032089	Reg3g:p , regenerating islet-derived 3 gamma [ Source: MGI:109406 ]
-15.5	6.8	8	3	3	129.5	ENSMUSP00000031668	Col1a2:p , collagen, type I, alpha 2 [ Source: MGI:88468 ]
-16.1	9.8	15	2	4	27.8	ENSMUSP00000022894	Ywhaz:p , tyrosine 3-monooxygenase/tryptophan 5-monooxygenase activation protein, zeta polypeptide [ Source: MGI:109484 ...
-15.3	18	25	2	5	10.5	ENSMUSP00000048722	Scgb1c1:p , secretoglobin, family 1C, member 1 [ Source: MGI:2655401 ]
-15.3	14	24	2	5	15.8	ENSMUSP00000074783	Ttr:p , transthyretin [ Source: MGI:98865 ]
-15.2	6.5	8	2	2	57.4	ENSMUSP00000022734	Dnajc3:p , DnaJ (Hsp40) homolog, subfamily C, member 3 [ Source: MGI:107373 ]
-15.3	5.8	8	2	4	47.2	ENSMUSP00000023088	Naga:p , N-acetyl galactosaminidase, alpha [ Source: MGI:1261422 ]
-15.2	7.7	9	2	5	32.2	ENSMUSP00000130858	Tpi1:p , triosephosphate isomerase 1 [ Source: MGI:98797 ]
-15.2	6.1	11	2	5	54.6	ENSMUSP00000046683	BC018465:p , BPI fold containing family B, member 5 [ Source: MGI:2385160 ]
-14.6	1.6	3	2	3	133.6	ENSMUSP00000131355	Glg1:p , golgi apparatus protein 1 [ Source: MGI:104967 ]
-14.1	16	22	2	7	21.9	ENSMUSP00000021179	Vmo1:p , vitelline membrane outer layer 1 homolog (chicken) [ Source: MGI:2685587 ]
-14.5	5.7	8	2	2	47.8	ENSMUSP00000080030	Serpinb12:p , serine (or cysteine) peptidase inhibitor, clade B (ovalbumin), member 12 [ Source: MGI:1919119 ]
-13.5	15	27	2	8	12.6	ENSMUSP00000136731	secretoglobin, family 2B, member 7 [ Source: MGI:3782864 ]
-12.7	1.7	3	2	3	152.3	ENSMUSP00000021201	Cpd:p , carboxypeptidase D [ Source: MGI:107265 ]
-13.7	11	13	2	5	25.6	ENSMUSP00000024939	Sbpl:p , spermine binding protein-like [ Source: MGI:3694550 ]
-13.6	5.3	8	2	4	48.7	ENSMUSP00000086347	Bpil3:p , BPI fold containing family B, member 6 [ Source: MGI:2684965 ]
-11.2	9.5	13	2	6	24.3	ENSMUSP00000017610	Timp2:p , tissue inhibitor of metalloproteinase 2 [ Source: MGI:98753 ]
-11.1	3.7	5	2	2	71.5	ENSMUSP00000123848	Galnt6:p , UDP-N-acetyl-alpha-D-galactosamine:polypeptide N-acetylgalactosaminyltransferase 6 [ Source: MGI:1891640 ]
-10.7	8.5	10	2	5	36.1	ENSMUSP00000040244	Akr1b8:p , aldo-keto reductase family 1, member B8 [ Source: MGI:107673 ]
-10.1	0.5	1	2	10	212.3	ENSMUSP00000099513	Trpm7:p , transient receptor potential cation channel, subfamily M, member 7 [ Source: MGI:1929996 ]
-9.5	10	17	2	2	24.6	ENSMUSP00000112259	Cfl1:p , cofilin 1, non-muscle [ Source: MGI:101757 ]
-9.2	2.8	4	2	5	141.7	ENSMUSP00000127903	Hdlbp:p , high density lipoprotein (HDL) binding protein [ Source: MGI:99256 ]
-9.2	0.9	1	2	8	343.1	ENSMUSP00000077697	Trank1:p , tetratricopeptide repeat and ankyrin repeat containing 1 [ Source: MGI:1341834 ]
-9.1	4.5	9	2	3	88.2	ENSMUSP00000087457	Itgb1:p , integrin beta 1 (fibronectin receptor beta) [ Source: MGI:96610 ]
-8.9	3.2	4	2	2	65.3	ENSMUSP00000079210	Col25a1:p , collagen, type XXV, alpha 1 [ Source: MGI:1924268 ]
-8.6	0.3	0	2	2	830.7	ENSMUSP00000020732	Obscn:p , obscurin, cytoskeletal calmodulin and titin-interacting RhoGEF [ Source: MGI:2681862 ]
-8.2	1.8	3	2	2	125.1	ENSMUSP00000041985	Tex2:p , testis expressed gene 2 [ Source: MGI:102465 ]
-287.6	12	30	4	19	28.9	ENSMUSP00000073392	Klk1b24:p , kallikrein 1-related peptidase b24 [ Source: MGI:892021 ]
-161.4	3.6	5	2	2	107.7	ENSMUSP00000127808	predicted gene 20425 [ Source: MGI:5141890 ]
-120.5	13	23	10	48	114.6	ENSMUSP00000034121	Man2b1:p , mannosidase 2, alpha B1 [ Source: MGI:107286 ]
-97.2	45	73	6	60	19.9	ENSMUSP00000125129	5430401F13Rik:p , RIKEN cDNA 5430401F13 gene [ Source: MGI:1918642 ]
-61	26	30	6	25	42	ENSMUSP00000087736	Actc1:p , actin, alpha, cardiac muscle 1 [ Source: MGI:87905 ]
-61.3	2.7	5	2	2	57	ENSMUSP00000099420	Krt10:p , keratin 10 [ Source: MGI:96685 ]
-52.6	14	21	2	2	13.1	ENSMUSP00000077933	Klk1b7-ps:p , RIKEN cDNA 1700127D06 gene (1700127D06Rik), mRNA Source: RefSeq_dna NM_029831
-51.1	11	17	4	35	33.8	ENSMUSP00000102538	Ngf:p , nerve growth factor [ Source: MGI:97321 ]
-55.7	8.5	12	8	12	183.6	ENSMUSP00000028280	Col5a1:p , collagen, type V, alpha 1 [ Source: MGI:88457 ]
-29.6	6.4	7	2	4	20	ENSMUSP00000103145	Mup6:p , major urinary protein 6 [ Source: MGI:3650962 ]
-29.2	6.1	8	3	8	77.3	ENSMUSP00000105928	Tgm3:p , transglutaminase 3, E polypeptide [ Source: MGI:98732 ]
-28.3	19	26	3	5	16.7	ENSMUSP00000076880	Calml3:p , calmodulin-like 3 [ Source: MGI:1917655 ]
-24.5	2.9	4	3	3	129.6	ENSMUSP00000044903	Thbs1:p , no protein text annotation available
-22.7	3.1	5	4	4	336.8	ENSMUSP00000076088	Kalrn:p , kalirin, RhoGEF kinase [ Source: MGI:2685385 ]
-22.6	3.8	8	4	5	242.5	ENSMUSP00000122354	Arid1a:p , AT rich interactive domain 1A (SWI-like) [ Source: MGI:1935147 ]
-21.5	8.9	14	2	6	45.8	ENSMUSP00000029440	Olfml3:p , olfactomedin-like 3 [ Source: MGI:1914877 ]
-24.3	1	1	4	6	584.1	ENSMUSP00000115063	Rnf213:p , ring finger protein 213 [ Source: MGI:1289196 ]
-21.2	24	43	2	8	12.7	ENSMUSP00000136155	secretoglobin, family 2B, member 19 [ Source: MGI:3648809 ]
-19.9	4.2	6	3	6	128.5	ENSMUSP00000044998	Rptn:p , repetin [ Source: MGI:1099055 ]
-22	20	30	2	8	16.8	ENSMUSP00000079025	Rnase1:p , ribonuclease, RNase A family, 1 (pancreatic) [ Source: MGI:97919 ]
-19.8	8.4	13	2	4	42.5	ENSMUSP00000075690	Serpinb1a:p , serine (or cysteine) peptidase inhibitor, clade B, member 1a [ Source: MGI:1913472 ]
-21.4	10	20	3	3	39.6	ENSMUSP00000080159	H2-gs10:p , histocompatibility 2, Q region locus 4 [ Source: MGI:95933 ]
-18.2	11	21	2	4	24.9	ENSMUSP00000004453	Gpx6:p , glutathione peroxidase 6 [ Source: MGI:1922762 ]
-19.6	3.7	6	2	5	111.1	ENSMUSP00000068594	Hyou1:p , hypoxia up-regulated 1 [ Source: MGI:108030 ]
-16.7	2.6	4	3	3	199	ENSMUSP00000002121	Supt6h:p , suppressor of Ty 6 [ Source: MGI:107726 ]
-16	2.7	4	3	4	192.5	ENSMUSP00000111175	Bcor:p , BCL6 interacting corepressor [ Source: MGI:1918708 ]
-15.9	11	16	3	9	67.8	ENSMUSP00000034426	Kars:p , lysyl-tRNA synthetase [ Source: MGI:1934754 ]
-15.8	3.3	5	3	3	144.7	ENSMUSP00000038613	9430020K01Rik:p , RIKEN cDNA 9430020K01 gene [ Source: MGI:2685174 ]
-15.7	3.9	6	3	3	200.1	ENSMUSP00000028728	Ubr1:p , ubiquitin protein ligase E3 component n-recognin 1 [ Source: MGI:1277977 ]
-15.4	5.7	7	2	6	52.6	ENSMUSP00000088358	Selenbp2:p , selenium binding protein 2 [ Source: MGI:104859 ]
-15.2	6.9	12	2	4	37	ENSMUSP00000033920	Aga:p , aspartylglucosaminidase [ Source: MGI:104873 ]
-17.5	7.3	14	2	4	37.8	ENSMUSP00000115756	St3gal6:p , ST3 beta-galactoside alpha-2,3-sialyltransferase 6 [ Source: MGI:1888707 ]
-16.6	4.6	6	2	4	53.6	ENSMUSP00000055519	Fuca2:p , fucosidase, alpha-L- 2, plasma [ Source: MGI:1914098 ]
-14.6	6.4	10	2	4	44.3	ENSMUSP00000093410	Golm1:p , golgi membrane protein 1 [ Source: MGI:1917329 ]
-16.5	4.6	6	2	4	48	ENSMUSP00000003912	Calr:p , calreticulin [ Source: MGI:88252 ]
-14.2	5.7	9	2	2	51.8	ENSMUSP00000039046	Pgcp:p , carboxypeptidase Q [ Source: MGI:1889205 ]
-16.2	2.8	5	3	3	144.8	ENSMUSP00000128533	1700013B16Rik:p , spermatogenesis associated 31 subfamily D, member 1A [ Source: MGI:1919469 ]
-13.9	9	14	2	5	41.6	ENSMUSP00000066805	Sftpb:p , surfactant associated protein B [ Source: MGI:109516 ]
-13.5	8.4	10	2	3	44.5	ENSMUSP00000136544	phosphoglycerate kinase-1, related sequence-7 [ Source: MGI:97562 ]
-16	2.1	4	2	8	94.6	ENSMUSP00000025846	Ppp6r3:p , protein phosphatase 6, regulatory subunit 3 [ Source: MGI:1921807 ]
-13.1	6.2	9	2	2	42.5	ENSMUSP00000078501	St6galnac2:p , ST6 (alpha-N-acetyl-neuraminyl-2,3-beta-galactosyl-1,3)-N-acetylgalactosaminide alpha-2,6-sialyltransfer ...
-15.4	8.3	11	3	3	79.9	ENSMUSP00000114006	Golim4:p , golgi integral membrane protein 4 [ Source: MGI:1920374 ]
-12.8	5.8	8	2	2	83.2	ENSMUSP00000024739	Hsp90ab1:p , heat shock protein 90 alpha (cytosolic), class B member 1 [ Source: MGI:96247 ]
-12.8	17	30	2	4	11.4	ENSMUSP00000129930	histone cluster 2, H4 [ Source: MGI:2140113 ]
-11.9	11	13	2	6	49.5	ENSMUSP00000095656	Tufm:p , Tu translation elongation factor, mitochondrial [ Source: MGI:1923686 ]
-11.7	6.9	8	2	3	36.5	ENSMUSP00000036386	Ldha:p , lactate dehydrogenase A [ Source: MGI:96759 ]
-13.9	6.4	9	2	4	32.4	ENSMUSP00000029912	Sdcbp:p , syndecan binding protein [ Source: MGI:1337026 ]
-13.5	3.2	7	2	6	65.7	ENSMUSP00000105379	Gm1006:p , BPI fold containing family B, member 4 [ Source: MGI:2685852 ]
-11.4	22	27	2	2	13.7	ENSMUSP00000123907	Manf:p , mesencephalic astrocyte-derived neurotrophic factor [ Source: MGI:1922090 ]
-11.4	1.7	2	2	4	109.3	ENSMUSP00000093965	Ganab:p , alpha glucosidase 2 alpha neutral subunit [ Source: MGI:1097667 ]
-13	4.5	9	2	3	64.1	ENSMUSP00000103751	Lsr:p , lipolysis stimulated lipoprotein receptor [ Source: MGI:1927471 ]
-12.4	4.3	7	2	2	56.2	ENSMUSP00000028332	Dpp7:p , dipeptidylpeptidase 7 [ Source: MGI:1933213 ]
-10.7	1	2	2	2	224.9	ENSMUSP00000044069	Zfc3h1:p , zinc finger, C3H1-type containing [ Source: MGI:2446143 ]
-10.6	11	27	2	2	50.1	ENSMUSP00000110877	Zbtb44:p , zinc finger and BTB domain containing 44 [ Source: MGI:1925123 ]
-12.2	2.5	4	2	6	109.6	ENSMUSP00000103015	Anpep:p , alanyl (membrane) aminopeptidase [ Source: MGI:5000466 ]
-10.6	1.4	2	2	2	207.8	ENSMUSP00000004326	Plxna3:p , plexin A3 [ Source: MGI:107683 ]
-11.8	23	45	2	2	18	ENSMUSP00000019723	D17Wsu104e:p , DNA segment, Chr 17, Wayne State University 104, expressed [ Source: MGI:2156020 ]
-10.4	3	4	2	4	73.7	ENSMUSP00000072047	Strbp:p , spermatid perinuclear RNA binding protein [ Source: MGI:104626 ]
-9.6	14	22	2	2	26.8	ENSMUSP00000113804	2810422J05Rik:p , KxDL motif containing 1 [ Source: MGI:1922870 ]
-9.4	11	18	2	2	29.2	ENSMUSP00000030687	Rspo1:p , R-spondin homolog (Xenopus laevis) [ Source: MGI:2183426 ]
-10.3	2	3	2	2	134	ENSMUSP00000098511	A830010M20Rik:p , RIKEN cDNA A830010M20 gene [ Source: MGI:2445097 ]
-9.3	6.9	11	2	2	44.1	ENSMUSP00000002902	Qtrt1:p , queuine tRNA-ribosyltransferase 1 [ Source: MGI:1931441 ]
-9.3	1.9	4	2	3	195.9	ENSMUSP00000093969	Arid2:p , AT rich interactive domain 2 (ARID, RFX-like) [ Source: MGI:1924294 ]
-9.3	8.6	14	2	4	45.2	ENSMUSP00000104464	Irgm2:p , immunity-related GTPase family M member 2 [ Source: MGI:1926262 ]
-9.9	3.3	5	2	2	223.4	ENSMUSP00000104324	Myh13:p , myosin, heavy polypeptide 13, skeletal muscle [ Source: MGI:1339967 ]
-9.8	1.5	2	2	3	215.6	ENSMUSP00000109065	Adamts9:p , a disintegrin-like and metallopeptidase (reprolysin type) with thrombospondin type 1 motif, 9 [ Source: MGI ...
-9.1	3.1	5	2	2	119.8	ENSMUSP00000101903	Usp36:p , ubiquitin specific peptidase 36 [ Source: MGI:1919594 ]
-9	0.7	1	2	2	331.1	ENSMUSP00000001179	Pcnt:p , pericentrin (kendrin) [ Source: MGI:102722 ]
-8.9	2.9	5	2	2	138.1	ENSMUSP00000023747	Nckap5l:p , NCK-associated protein 5-like [ Source: MGI:3609653 ]
-8.7	3.6	4	2	2	95.3	ENSMUSP00000096097	BC007180:p , cDNA sequence BC007180 [ Source: MGI:2684418 ]
-9.1	10	18	2	3	57.6	ENSMUSP00000027632	Epb4.1l5:p , erythrocyte protein band 4.1-like 5 [ Source: MGI:103006 ]
-8.3	0.9	1	2	2	527.2	ENSMUSP00000069751	Dnahc5:p , dynein, axonemal, heavy chain 5 [ Source: MGI:107718 ]
-8.9	3.9	6	2	3	72.7	ENSMUSP00000124891	Spef2:p , sperm flagellar 2 [ Source: MGI:2443727 ]
-8.3	0.9	1	2	2	258	ENSMUSP00000132351	Cic:p , capicua homolog (Drosophila) [ Source: MGI:1918972 ]
-8.8	2.2	3	2	2	165.8	ENSMUSP00000100973	Dot1l:p , DOT1-like, histone H3 methyltransferase (S. cerevisiae) [ Source: MGI:2143886 ]
-8.3	0.7	1	2	2	471.2	ENSMUSP00000023352	Prkdc:p , protein kinase, DNA activated, catalytic polypeptide [ Source: MGI:104779 ]
-8.2	7.7	11	2	2	88.5	ENSMUSP00000098992	Gm1060:p , dynein regulatory complex subunit 1 [ Source: MGI:2685906 ]
-8	2.4	4	2	2	40.9	ENSMUSP00000060803	Prr11:p , proline rich 11 [ Source: MGI:2444496 ]
-8.8	2.1	3	2	2	177.7	ENSMUSP00000135690	SOGA family member 2 [ Source: MGI:1915867 ]
-8.7	9.4	17	2	2	34.7	ENSMUSP00000022499	Rnaseh2b:p , ribonuclease H2, subunit B [ Source: MGI:1914403 ]
-8.7	4.4	6	2	2	49.5	ENSMUSP00000023504	Nr1i2:p , nuclear receptor subfamily 1, group I, member 2 [ Source: MGI:1337040 ]
-8.5	2.4	3	2	2	79	ENSMUSP00000131542	Tdrd3:p , tudor domain containing 3 [ Source: MGI:2444023 ]
-8.5	0.5	1	2	3	516.1	ENSMUSP00000074383	Plec:p , plectin [ Source: MGI:1277961 ]
-8.3	3.4	5	2	2	106.7	ENSMUSP00000026886	Itih5:p , inter-alpha (globulin) inhibitor H5 [ Source: MGI:1925751 ]
-8.3	1.5	2	2	3	164	ENSMUSP00000084282	Col4a4:p , collagen, type IV, alpha 4 [ Source: MGI:104687 ]
-8.2	0.9	1	2	2	371.7	ENSMUSP00000107966	Xirp2:p , xin actin-binding repeat containing 2 [ Source: MGI:2685198 ]
-8	0.6	1	2	2	499.9	ENSMUSP00000136055	START domain containing 9 [ Source: MGI:3045258 ]
-8	3.4	6	2	2	144.1	ENSMUSP00000084141	Col17a1:p , collagen, type XVII, alpha 1 [ Source: MGI:88450 ]
-8	0.9	2	2	2	261.1	ENSMUSP00000125541	Cacna1h:p , calcium channel, voltage-dependent, T type, alpha 1H subunit [ Source: MGI:1928842 ]
-151.7	30	38	12	66	52.7	ENSMUSP00000045465	Pnliprp1:p , pancreatic lipase related protein 1 [ Source: MGI:97723 ]
-104.3	29	33	8	43	41.7	ENSMUSP00000098066	Actb:p , actin, beta [ Source: MGI:87904 ]
-85.4	13	22	2	12	18.6	ENSMUSP00000111088	Dcpp3:p , demilune cell and parotid protein 3 [ Source: MGI:3646420 ]
-48.4	32	40	4	27	10.3	ENSMUSP00000079468	Apbh:p , secretoglobin, family 1B, member 2 [ Source: MGI:1930867 ]
-41.8	8.7	10	4	5	52.8	ENSMUSP00000007272	Krt14:p , keratin 14 [ Source: MGI:96688 ]
-44.9	10	16	5	13	61	ENSMUSP00000034189	Ces1c:p , carboxylesterase 1C [ Source: MGI:95420 ]
-34.3	7.1	11	2	2	59.3	ENSMUSP00000023788	Krt6a:p , keratin 6A [ Source: MGI:1100845 ]
-39.6	6.2	9	3	4	47.7	ENSMUSP00000007275	Krt13:p , keratin 13 [ Source: MGI:101925 ]
-33.1	4.2	5	2	2	49.5	ENSMUSP00000103034	Krt15:p , keratin 15 [ Source: MGI:96689 ]
-25.3	6.1	10	4	4	192.9	ENSMUSP00000023053	Col14a1:p , collagen, type XIV, alpha 1 [ Source: MGI:1341272 ]
-29.9	11	16	3	7	44.4	ENSMUSP00000053923	Chi3l3:p , chitinase 3-like 3 [ Source: MGI:1330860 ]
-29.9	8.5	10	3	8	47.1	ENSMUSP00000079727	Eno1:p , enolase 1, alpha non-neuron [ Source: MGI:95393 ]
-29.2	17	22	3	5	27	ENSMUSP00000056935	Klk14:p , kallikrein related-peptidase 14 [ Source: MGI:2447564 ]
-27.7	12	25	2	2	27.3	ENSMUSP00000026499	Crisp3:p , cysteine-rich secretory protein 3 [ Source: MGI:102552 ]
-23.8	2.2	3	2	3	116.9	ENSMUSP00000091061	Nefh:p , neurofilament, heavy polypeptide [ Source: MGI:97309 ]
-26.1	1	1	3	10	564.7	ENSMUSP00000137123	ryanodine receptor 1, skeletal muscle [ Source: MGI:99659 ]
-23.7	1.5	2	3	3	551	ENSMUSP00000079503	Ryr3:p , ryanodine receptor 3 [ Source: MGI:99684 ]
-25.7	9	11	3	3	57.8	ENSMUSP00000034834	Pkm2:p , pyruvate kinase, muscle [ Source: MGI:97591 ]
-23.3	20	21	2	12	11.5	ENSMUSP00000113417	Sval2:p , seminal vesicle antigen-like 2 [ Source: MGI:1934254 ]
-20.8	7.2	13	2	13	37.3	ENSMUSP00000023583	Ahsg:p , alpha-2-HS-glycoprotein [ Source: MGI:107189 ]
-20.7	14	49	3	8	27.7	ENSMUSP00000113358	Ifnar2:p , interferon (alpha and beta) receptor 2 [ Source: MGI:1098243 ]
-18.4	6.2	10	2	5	62.2	ENSMUSP00000130194	Slc3a2:p , solute carrier family 3 (activators of dibasic and neutral amino acid transport), member 2 [ Source: MGI:969 ...
-19.8	20	32	3	8	16.7	ENSMUSP00000067008	Ang5:p , angiogenin, ribonuclease A family, member 5 [ Source: MGI:3528599 ]
-19.7	15	25	2	8	18	ENSMUSP00000084259	Igj:p , immunoglobulin joining chain [ Source: MGI:96493 ]
-19.1	41	64	2	3	7.8	ENSMUSP00000001009	Expi:p , WAP four-disulfide core domain 18 [ Source: MGI:107506 ]
-18.6	6.1	9	2	3	67.6	ENSMUSP00000022529	Tkt:p , transketolase [ Source: MGI:105992 ]
-18.2	8.3	10	2	4	38.7	ENSMUSP00000034756	Anxa2:p , annexin A2 [ Source: MGI:88246 ]
-17.9	10	17	2	4	34.5	ENSMUSP00000030412	Ppt1:p , palmitoyl-protein thioesterase 1 [ Source: MGI:1298204 ]
-16.9	4.4	10	2	3	61.3	ENSMUSP00000033184	Tpp1:p , tripeptidyl peptidase I [ Source: MGI:1336194 ]
-16.8	3.6	5	3	3	222.7	ENSMUSP00000018632	Myh4:p , myosin, heavy polypeptide 4, skeletal muscle [ Source: MGI:1339713 ]
-17.8	4.2	8	3	3	111.8	ENSMUSP00000099885	Stk10:p , serine/threonine kinase 10 [ Source: MGI:1099439 ]
-17.4	1.5	3	3	6	238.4	ENSMUSP00000044268	Med13:p , mediator complex subunit 13 [ Source: MGI:3029632 ]
-16.6	1.2	2	2	3	223.4	ENSMUSP00000080538	Myh6:p , myosin, heavy polypeptide 6, cardiac muscle, alpha [ Source: MGI:97255 ]
-16.5	9.2	17	2	3	34.9	ENSMUSP00000110807	Gnptg:p , N-acetylglucosamine-1-phosphotransferase, gamma subunit [ Source: MGI:2147006 ]
-16.3	1.2	2	3	3	540.9	ENSMUSP00000127878	Dnahc8:p , dynein, axonemal, heavy chain 8 [ Source: MGI:107714 ]
-16.2	1.5	2	3	3	253.7	ENSMUSP00000107024	Ncor2:p , nuclear receptor co-repressor 2 [ Source: MGI:1337080 ]
-15.6	8.3	14	2	3	30.6	ENSMUSP00000034588	Apoa1:p , apolipoprotein A-I [ Source: MGI:88049 ]
-15.1	4.5	6	3	3	192.4	ENSMUSP00000097910	Lmo7:p , LIM domain only 7 [ Source: MGI:1353586 ]
-14.7	2.8	5	2	2	107.7	ENSMUSP00000101316	Clstn1:p , calsyntenin 1 [ Source: MGI:1929895 ]
-15.1	10	12	2	6	15.4	ENSMUSP00000038872	Scgb3a2:p , secretoglobin, family 3A, member 2 [ Source: MGI:2153470 ]
-14.9	6.3	17	2	4	51	ENSMUSP00000019231	Atp6ap1:p , ATPase, H+ transporting, lysosomal accessory protein 1 [ Source: MGI:109629 ]
-14.6	5.3	10	3	4	130.2	ENSMUSP00000027202	Sgol2:p , shugoshin-like 2 (S. pombe) [ Source: MGI:1098767 ]
-12.6	16	38	2	9	10.5	ENSMUSP00000135907	predicted gene 1553 [ Source: MGI:2686399 ]
-13.3	7.6	20	2	3	38.6	ENSMUSP00000100662	H2-Q2:p , histocompatibility 2, Q region locus 1 [ Source: MGI:95928 ]
-13.2	3.2	5	2	4	113.4	ENSMUSP00000058253	B4galnt3:p , beta-1,4-N-acetyl-galactosaminyl transferase 3 [ Source: MGI:3041155 ]
-12.1	3.3	4	2	3	70.1	ENSMUSP00000121201	Lcp1:p , lymphocyte cytosolic protein 1 [ Source: MGI:104808 ]
-11.9	8.4	11	2	3	18.7	ENSMUSP00000077262	Cfl2:p , cofilin 2, muscle [ Source: MGI:101763 ]
-10.9	18	37	2	2	26.1	ENSMUSP00000031910	Prss1:p , protease, serine, 1 (trypsin 1) [ Source: MGI:98839 ]
-10.9	8.9	12	2	5	29.6	ENSMUSP00000086519	Rnaset2b:p , ribonuclease T2B [ Source: MGI:3702087 ]
-10.8	3.1	5	2	8	112.1	ENSMUSP00000044009	Grid1:p , glutamate receptor, ionotropic, delta 1 [ Source: MGI:95812 ]
-10.5	0.6	1	2	2	395.4	ENSMUSP00000071777	Myo15:p , myosin XV [ Source: MGI:1261811 ]
-10.3	4.8	14	2	3	57	ENSMUSP00000096266	Ceacam1:p , carcinoembryonic antigen-related cell adhesion molecule 1 [ Source: MGI:1347245 ]
-10.4	0.6	1	2	3	212.9	ENSMUSP00000066170	Etl4:p , enhancer trap locus 4 [ Source: MGI:95454 ]
-10.1	2.9	4	2	2	85.2	ENSMUSP00000030568	Sema3c:p , sema domain, immunoglobulin domain (Ig), short basic domain, secreted, (semaphorin) 3C [ Source: MGI:107557 ...
-10.2	0.4	1	2	3	550.8	ENSMUSP00000131401	Sspo:p , SCO-spondin [ Source: MGI:2674311 ]
-10	10	19	2	3	26.4	ENSMUSP00000122997	Prdx4:p , peroxiredoxin 4 [ Source: MGI:1859815 ]
-10	1.9	3	2	2	118.2	ENSMUSP00000071495	Fbxo18:p , F-box protein 18 [ Source: MGI:1354699 ]
-9.9	6.3	9	2	14	34.8	ENSMUSP00000133736	phosphoribosyl pyrophosphate synthetase 1-like 3 [ Source: MGI:3779453 ]
-9.8	18	22	2	2	17.1	ENSMUSP00000072920	4933415F23Rik:p , RIKEN cDNA 4933415F23 gene [ Source: MGI:1914005 ]
-9.6	1.6	2	2	2	203.6	ENSMUSP00000099953	AI314180:p , expressed sequence AI314180 [ Source: MGI:2140220 ]
-9.3	1.3	2	2	2	370.4	ENSMUSP00000038576	Brca2:p , breast cancer 2 [ Source: MGI:109337 ]
-9.5	1	1	2	9	466.4	ENSMUSP00000068738	Dnahc7c:p , dynein, axonemal, heavy chain 7B [ Source: MGI:2684953 ]
-9.3	3.2	4	2	3	72.4	ENSMUSP00000135106	leucine, glutamate and lysine rich 1 [ Source: MGI:3645902 ]
-9.1	5.2	6	2	2	86.2	ENSMUSP00000086027	Htatsf1:p , HIV TAT specific factor 1 [ Source: MGI:1919709 ]
-9	1	1	2	2	266.6	ENSMUSP00000118731	Cep110:p , centrosomal protein 110 [ Source: MGI:1889576 ]
-9.1	7.9	10	2	3	37	ENSMUSP00000032321	Bcl2l14:p , BCL2-like 14 (apoptosis facilitator) [ Source: MGI:1914063 ]
-9.1	2.9	5	2	3	102.5	ENSMUSP00000092794	Atp2c2:p , ATPase, Ca++ transporting, type 2C, member 2 [ Source: MGI:1916297 ]
-9	2.5	3	2	2	118.6	ENSMUSP00000021641	Tshz3:p , teashirt zinc finger family member 3 [ Source: MGI:2442819 ]
-8.6	3.1	4	2	2	73.8	ENSMUSP00000067341	Clk3:p , CDC-like kinase 3 [ Source: MGI:1098670 ]
-8.9	5.6	8	2	2	71.3	ENSMUSP00000112174	Klkb1:p , kallikrein B, plasma 1 [ Source: MGI:102849 ]
-8.9	2	3	2	2	219	ENSMUSP00000029950	Casp8ap2:p , caspase 8 associated protein 2 [ Source: MGI:1349399 ]
-8.4	2.3	4	2	2	116.9	ENSMUSP00000096775	Kif5a:p , kinesin family member 5A [ Source: MGI:109564 ]
-8.8	3.6	4	2	2	141.9	ENSMUSP00000023123	Col2a1:p , collagen, type II, alpha 1 [ Source: MGI:88452 ]
-8.8	11	19	2	2	46.5	ENSMUSP00000072483	Acadm:p , acyl-Coenzyme A dehydrogenase, medium chain [ Source: MGI:87867 ]
-8.3	0.7	1	2	2	584.3	ENSMUSP00000114068	Zan:p , zonadhesin [ Source: MGI:106656 ]
-8.8	4.8	8	2	4	63.4	ENSMUSP00000048877	Parp2:p , poly (ADP-ribose) polymerase family, member 2 [ Source: MGI:1341112 ]
-8.3	3.5	5	2	2	90.1	ENSMUSP00000135640	no protein information available
-8.1	0.9	1	2	2	342.3	ENSMUSP00000129738	Cenpf:p , centromere protein F [ Source: MGI:1313302 ]
-8.8	5.5	11	2	2	97.5	ENSMUSP00000131990	Vmn2r29:p , vomeronasal 2, receptor 29 [ Source: MGI:1923479 ]
-8.7	0.6	1	2	2	492	ENSMUSP00000120007	Dync2h1:p , dynein cytoplasmic 2 heavy chain 1 [ Source: MGI:107736 ]
-8.7	2.1	3	2	2	144.9	ENSMUSP00000042702	Rpgrip1l:p , Rpgrip1-like [ Source: MGI:1920563 ]
-8.3	1.6	2	2	2	165	ENSMUSP00000113703	Pxdn:p , peroxidasin homolog (Drosophila) [ Source: MGI:1916925 ]
