# Supplementary material for: Towards further defining the proteome of mouse saliva
Source: Proteome Sci. 2015 Feb 25;13:10. doi: 10.1186/s12953-015-0068-3 (PMC4355469; doi:10.1186/s12953-015-0068-3)
Supplement: Additional file 4: — Comparative levels of kallikreins in saliva from male and female mice. [file 12953_2015_68_MOESM4_ESM.xlsx]

## Sheet: Sheet1
Additional File 4. Comparative levels of kallikreins in saliva from male and female mice.
		Male				Female
	Protein name	Pool 1		Pool 2		Pool 1		Pool 2
Male-specific kallikreins		Rank	Unique peptides	Rank	Unique peptides	Rank	Unique peptides	Rank	Unique peptides
	Kallikrein 1-related peptidase b24	38	4	61	3	-	-	-	-
Male-enhanced kallikreins
	Kallikrein 1-related peptidase b26	10	38	23	24	51	14	46	13
	Kallikrein 1-related peptidase b9	17	29	42	16	70	8	87	5
	Kallikrein 1-related peptidase b3	19	21	55	6	81	4	81	4
	Kallikrein 1-related peptidase b27	22	18	54	6	79	4	72	6
	Kallikrein 1-related peptidase-like b4	26	23	45	13	77	6	53	9
	Kallikrein 1-related peptidase b16	27	14	52	7	75	6	73	5
	Kallikrein 1-related peptidase b1	34	12	48	10	90	2	91	7
	Kallikrein 1-related peptidase b21	42	5	66	2	87	2	84	1
Gender neutral kallikreins
	Kallikrein 1-related peptidase b8	29	13	50	5	59	5	58	4
	Kallikrein 1-related peptidase b11	16	28	31	17	36	13	28	16
	Kallikrein 1-related peptidase b22	33	19	64	8	67	10	83	6
	Kallikrein-1	28	20	24	28	20	31	14	38
	Kallikrein 1-related peptidase b5	45	9	40	6	42	4	24	7
