# Supplementary material for: Towards further defining the proteome of mouse saliva
Source: Proteome Sci. 2015 Feb 25;13:10. doi: 10.1186/s12953-015-0068-3 (PMC4355469; doi:10.1186/s12953-015-0068-3)
Supplement: Additional file 5: — Comparison between human and mouse salivary proteomes. 283 human genes orthologous to the mouse salivary proteins and their corresponding Ensembl gene identification numbers are shown. This list was aligned with the human salivary proteome [13], and 131 proteins were found common to both mouse and human saliva. [file 12953_2015_68_MOESM5_ESM.xlsx]

## Sheet: Sheet1
Additional File 5. Comparison between human and mouse salivary proteomes. 283 human genes orthologous to the mouse salivary proteins and their corresponding Ensembl gene identification numbers are shown. This list was aligned with the human salivary proteome [13], and 131 proteins were found common to both mouse and human saliva.
MOUSE			HUMAN
Gene Symbol	Ensembl Protein ID	Description	Ensembl Gene ID	Gene Symbol
A) PROTEINS COMMON TO BOTH MOUSE AND HUMAN SALIVA
2310057J18Rik	ENSMUSP00000121044	RIKEN cDNA 2310057J18 gene	ENSG00000184530	C6orf58
Actb	ENSMUSP00000098066	actin, beta	ENSG00000075624	ACTB
Actc1	ENSMUSP00000087736	actin, alpha, cardiac muscle 1	ENSG00000159251	ACTC1
Actg1	ENSMUSP00000071486	actin, gamma, cytoplasmic 1	ENSG00000184009	ACTG1
Aga	ENSMUSP00000033920	aspartylglucosaminidase	ENSG00000038002	AGA
Agt	ENSMUSP00000066488	angiotensinogen (serpin peptidase inhibitor, clade A, member 8)	ENSG00000135744	AGT
Ahsg	ENSMUSP00000023583	alpha-2-HS-glycoprotein	ENSG00000145192	AHSG
Alb	ENSMUSP00000031314	albumin	ENSG00000163631	ALB
Aldh3a1	ENSMUSP00000104356	aldehyde dehydrogenase family 3, subfamily A1	ENSG00000108602	ALDH3A1
Amy2a5	ENSMUSP00000096270	amylase 2a5	ENSG00000187733	AMY1C
Ang5	ENSMUSP00000067008	angiogenin, ribonuclease A family, member 5	ENSG00000214274	ANG
Anxa1	ENSMUSP00000025561	annexin A1	ENSG00000135046	ANXA1
Anxa2	ENSMUSP00000034756	annexin A2	ENSG00000182718	ANXA2
Apoa1	ENSMUSP00000034588	apolipoprotein A-I	ENSG00000118137	APOA1
Arg1	ENSMUSP00000020161	arginase, liver	ENSG00000118520	ARG1
Asah1	ENSMUSP00000034000	N-acylsphingosine amidohydrolase 1	ENSG00000104763	ASAH1
B2m	ENSMUSP00000099534	beta-2 microglobulin	ENSG00000166710	B2M
Basp1	ENSMUSP00000053943	brain abundant, membrane attached signal protein 1	ENSG00000176788	BASP1
Bpifa1	ENSMUSP00000028985	BPI fold containing family A, member 1	ENSG00000198183	BPIFA1
Bpifa2	ENSMUSP00000046080	BPI fold containing family A, member 2	ENSG00000131050	BPIFA2
Bpifb1	ENSMUSP00000080501	BPI fold containing family B, member 1	ENSG00000125999	BPIFB1
Bpifb2	ENSMUSP00000028983	BPI fold containing family B, member 2	ENSG00000078898	BPIFB2
Calml3	ENSMUSP00000076880	calmodulin-like 3	ENSG00000178363	CALML3
Calr	ENSMUSP00000003912	calreticulin	ENSG00000179218	CALR
Car6	ENSMUSP00000030817	carbonic anhydrase 6	ENSG00000131686	CA6
Ceacam1	ENSMUSP00000096266	carcinoembryonic antigen-related cell adhesion molecule 1	ENSG00000105388	CEACAM5
Cfl1	ENSMUSP00000112259	cofilin 1, non-muscle	ENSG00000172757	CFL1
Chad	ENSMUSP00000047844	chondroadherin	ENSG00000136457	CHAD
Clstn1	ENSMUSP00000101316	calsyntenin 1	ENSG00000171603	CLSTN1
Clu	ENSMUSP00000022616	clusterin	ENSG00000120885	CLU
Col14a1	ENSMUSP00000023053	collagen, type XIV, alpha 1	ENSG00000187955	COL14A1
Col1a1	ENSMUSP00000001547	collagen, type I, alpha 1	ENSG00000108821	COL1A1
Col1a2	ENSMUSP00000031668	collagen, type I, alpha 2	ENSG00000164692	COL1A2
Cpd	ENSMUSP00000021201	carboxypeptidase D	ENSG00000108582	CPD
Cpe	ENSMUSP00000048555	carboxypeptidase E	ENSG00000109472	CPE
Cpq	ENSMUSP00000039046	carboxypeptidase Q	ENSG00000104324	CPQ
Crisp3	ENSMUSP00000026499	cysteine-rich secretory protein 3	ENSG00000096006	CRISP3
Cst10	ENSMUSP00000105564	cystatin 10 (chondrocytes)	ENSG00000101441	CST4
Ctsa	ENSMUSP00000099382	cathepsin A	ENSG00000064601	CTSA
Ctsb	ENSMUSP00000006235	cathepsin B	ENSG00000164733	CTSB
Ctsc	ENSMUSP00000032779	cathepsin C	ENSG00000109861	CTSC
Ctsd	ENSMUSP00000121203	cathepsin D	ENSG00000117984	CTSD
Ctsh	ENSMUSP00000034915	cathepsin H	ENSG00000103811	CTSH
Ctsz	ENSMUSP00000016400	cathepsin Z	ENSG00000101160	CTSZ
Dag1	ENSMUSP00000128531	dystroglycan 1	ENSG00000173402	DAG1
Dmbt1	ENSMUSP00000081556	deleted in malignant brain tumors 1	ENSG00000187908	DMBT1
Dnajc3	ENSMUSP00000022734	DnaJ (Hsp40) homolog, subfamily C, member 3	ENSG00000102580	DNAJC3
Dpp7	ENSMUSP00000028332	dipeptidylpeptidase 7	ENSG00000176978	DPP7
Egf	ENSMUSP00000029653	epidermal growth factor	ENSG00000138798	EGF
Eno1	ENSMUSP00000079727	enolase 1, alpha non-neuron	ENSG00000074800	ENO1
Furin	ENSMUSP00000113370	furin (paired basic amino acid cleaving enzyme)	ENSG00000140564	FURIN
Galnt6	ENSMUSP00000123848	UDP-N-acetyl-alpha-D-galactosamine:polypeptide N-acetylgalactosaminyltransferase 6	ENSG00000139629	GALNT6
Ganab	ENSMUSP00000093965	alpha glucosidase 2 alpha neutral subunit	ENSG00000089597	GANAB
Ggh	ENSMUSP00000095843	gamma-glutamyl hydrolase	ENSG00000137563	GGH
Glg1	ENSMUSP00000131355	golgi apparatus protein 1	ENSG00000090863	GLG1
Gm20425	ENSMUSP00000127808	predicted gene 20425	ENSG00000091513	TF
Gnptg	ENSMUSP00000110807	N-acetylglucosamine-1-phosphotransferase, gamma subunit	ENSG00000090581	GNPTG
Golm1	ENSMUSP00000093410	golgi membrane protein 1	ENSG00000135052	GOLM1
Grn	ENSMUSP00000046340	granulin	ENSG00000030582	GRN
Gsn	ENSMUSP00000028239	gelsolin	ENSG00000148180	GSN
Gsto1	ENSMUSP00000026050	glutathione S-transferase omega 1	ENSG00000148834	GSTO1
Hexb	ENSMUSP00000022169	hexosaminidase B	ENSG00000049860	HEXB
Hpx	ENSMUSP00000033185	hemopexin	ENSG00000110169	HPX
Hsp90ab1	ENSMUSP00000024739	heat shock protein 90 alpha (cytosolic), class B member 1	ENSG00000096384	HSP90AB1
Hspa5	ENSMUSP00000028222	heat shock protein 5	ENSG00000044574	HSPA5
Hyou1	ENSMUSP00000068594	hypoxia up-regulated 1	ENSG00000149428	HYOU1
Igha	ENSMUSP00000137226	immunoglobulin heavy constant alpha	ENSG00000211895	IGHA1
Igj	ENSMUSP00000084259	immunoglobulin joining chain	ENSG00000132465	IGJ
Klk1b11	ENSMUSP00000007156	kallikrein 1-related peptidase b11	ENSG00000167751	KLK2
Klk1b4	ENSMUSP00000076576	kallikrein 1-related pepidase b4	ENSG00000167748	KLK1
Klkb1	ENSMUSP00000112174	kallikrein B, plasma 1	ENSG00000164344	KLKB1
Krt10	ENSMUSP00000099420	keratin 10	ENSG00000186395	KRT10
Krt13	ENSMUSP00000007275	keratin 13	ENSG00000171401	KRT13
Krt14	ENSMUSP00000007272	keratin 14	ENSG00000186847	KRT14
Krt15	ENSMUSP00000103034	keratin 15	ENSG00000171346	KRT15
Krt4	ENSMUSP00000023797	keratin 4	ENSG00000170477	KRT4
Krt6a	ENSMUSP00000023788	keratin 6A	ENSG00000185479	KRT6B
Krt76	ENSMUSP00000097754	keratin 76	ENSG00000185069	KRT76
Lcp1	ENSMUSP00000121201	lymphocyte cytosolic protein 1	ENSG00000136167	LCP1
Ldha	ENSMUSP00000036386	lactate dehydrogenase A	ENSG00000134333	LDHA
Lgals3bp	ENSMUSP00000035579	lectin, galactoside-binding, soluble, 3 binding protein	ENSG00000108679	LGALS3BP
Lpo	ENSMUSP00000099466	lactoperoxidase	ENSG00000167419	LPO
Lsr	ENSMUSP00000103751	lipolysis stimulated lipoprotein receptor	ENSG00000105699	LSR
Ltf	ENSMUSP00000035077	lactotransferrin	ENSG00000012223	LTF
Lyz1	ENSMUSP00000089800	lysozyme 1	ENSG00000090382	LYZ
Man2b1	ENSMUSP00000034121	mannosidase 2, alpha B1	ENSG00000104774	MAN2B1
Naglu	ENSMUSP00000001802	alpha-N-acetylglucosaminidase (Sanfilippo disease IIIB)	ENSG00000108784	NAGLU
Npc2	ENSMUSP00000021668	Niemann-Pick type C2	ENSG00000119655	NPC2
Nucb1	ENSMUSP00000033096	nucleobindin 1	ENSG00000104805	NUCB1
Nucb2	ENSMUSP00000032895	nucleobindin 2	ENSG00000070081	NUCB2
Oit1	ENSMUSP00000022269	oncoprotein induced transcript 1	ENSG00000198643	FAM3D
Olfm4	ENSMUSP00000086112	olfactomedin 4	ENSG00000102837	OLFM4
P4hb	ENSMUSP00000026122	prolyl 4-hydroxylase, beta polypeptide	ENSG00000185624	P4HB
Pam	ENSMUSP00000057112	peptidylglycine alpha-amidating monooxygenase	ENSG00000145730	PAM
Pdia3	ENSMUSP00000028683	protein disulfide isomerase associated 3	ENSG00000167004	PDIA3
Pgk1-rs7	ENSMUSP00000136544	phosphoglycerate kinase-1, related sequence-7	ENSG00000102144	PGK1
Pglyrp1	ENSMUSP00000032573	peptidoglycan recognition protein 1	ENSG00000008438	PGLYRP1
Pigr	ENSMUSP00000027675	polymeric immunoglobulin receptor	ENSG00000162896	PIGR
Pip	ENSMUSP00000074818	prolactin induced protein	ENSG00000159763	PIP
Pkm	ENSMUSP00000034834	pyruvate kinase, muscle	ENSG00000067225	PKM
Plec	ENSMUSP00000074383	plectin	ENSG00000178209	PLEC
Plod1	ENSMUSP00000019199	procollagen-lysine, 2-oxoglutarate 5-dioxygenase 1	ENSG00000083444	PLOD1
Ppt1	ENSMUSP00000030412	palmitoyl-protein thioesterase 1	ENSG00000131238	PPT1
Prdx4	ENSMUSP00000122997	peroxiredoxin 4	ENSG00000123131	PRDX4
Prdx6	ENSMUSP00000071636	peroxiredoxin 6	ENSG00000117592	PRDX6
Prss1	ENSMUSP00000031910	protease, serine 1 (trypsin 1)	ENSG00000204983	PRSS1
Psap	ENSMUSP00000101105	prosaposin	ENSG00000197746	PSAP
Qsox1	ENSMUSP00000035658	quiescin Q6 sulfhydryl oxidase 1	ENSG00000116260	QSOX1
Rnase1	ENSMUSP00000079025	ribonuclease, RNase A family, 1 (pancreatic)	ENSG00000129538	RNASE1
Rnaset2b	ENSMUSP00000086519	ribonuclease T2B	ENSG00000026297	RNASET2
Ryr1	ENSMUSP00000137123	ryanodine receptor 1, skeletal muscle	ENSG00000196218	RYR1
Ryr3	ENSMUSP00000079503	ryanodine receptor 3	ENSG00000198838	RYR3
S100a9	ENSMUSP00000070842	S100 calcium binding protein A9 (calgranulin B)	ENSG00000163220	S100A9
Sbpl	ENSMUSP00000024939	spermine binding protein-like	ENSG00000162078	ZG16B
Scgb1a1	ENSMUSP00000025554	secretoglobin, family 1A, member 1 (uteroglobin)	ENSG00000149021	SCGB1A1
Sdcbp	ENSMUSP00000029912	syndecan binding protein	ENSG00000137575	SDCBP
Serpina3k	ENSMUSP00000042095	serine (or cysteine) peptidase inhibitor, clade A, member 3K	ENSG00000196136	SERPINA3
Serpinb12	ENSMUSP00000080030	serine (or cysteine) peptidase inhibitor, clade B (ovalbumin), member 12	ENSG00000166634	SERPINB12
Serpinb1a	ENSMUSP00000075690	serine (or cysteine) peptidase inhibitor, clade B, member 1a	ENSG00000021355	SERPINB1
Serpinb3a	ENSMUSP00000108337	serine (or cysteine) peptidase inhibitor, clade B (ovalbumin), member 3A	ENSG00000206073	SERPINB4
Slc3a2	ENSMUSP00000130194	solute carrier family 3 (activators of dibasic and neutral amino acid transport), member 2	ENSG00000168003	SLC3A2
St3gal6	ENSMUSP00000115756	ST3 beta-galactoside alpha-2,3-sialyltransferase 6	ENSG00000064225	ST3GAL6
Tcn2	ENSMUSP00000105620	transcobalamin 2	ENSG00000185339	TCN2
Tgm3	ENSMUSP00000105928	transglutaminase 3, E polypeptide	ENSG00000125780	TGM3
Thbs1	ENSMUSP00000044903	thrombospondin 1	ENSG00000137801	THBS1
Tkt	ENSMUSP00000022529	transketolase	ENSG00000163931	TKT
Tpi1	ENSMUSP00000130858	triosephosphate isomerase 1	ENSG00000111669	TPI1
Tpp1	ENSMUSP00000033184	tripeptidyl peptidase I	ENSG00000166340	TPP1
Ttr	ENSMUSP00000074783	transthyretin	ENSG00000118271	TTR
Wfdc2	ENSMUSP00000017867	WAP four-disulfide core domain 2	ENSG00000101443	WFDC2
Ywhaz	ENSMUSP00000022894	tyrosine 3-monooxygenase/tryptophan 5-monooxygenase activation protein, zeta polypeptide	ENSG00000164924	YWHAZ
B) 152 proteins not identified in human saliva
4933415F23Rik	ENSMUSP00000072920	RIKEN cDNA 4933415F23 gene	ENSG00000173457	PPP1R14B
9430020K01Rik	ENSMUSP00000038613	RIKEN cDNA 9430020K01 gene	ENSG00000165757	KIAA1462
A830010M20Rik	ENSMUSP00000098511	RIKEN cDNA A830010M20 gene	ENSG00000069712	KIAA1107
Acadm	ENSMUSP00000072483	acyl-Coenzyme A dehydrogenase, medium chain	ENSG00000117054	ACADM
Ada	ENSMUSP00000017841	adenosine deaminase	ENSG00000196839	ADA
Adamts9	ENSMUSP00000109065	a disintegrin-like and metallopeptidase (reprolysin type) with thrombospondin type 1 motif, 9	ENSG00000163638	ADAMTS9
AI314180	ENSMUSP00000099953	expressed sequence AI314180	ENSG00000136813	KIAA0368
Akr1b8	ENSMUSP00000040244	aldo-keto reductase family 1, member B8	ENSG00000198074	AKR1B10
Amy2a5	ENSMUSP00000096270	amylase 2a5	ENSG00000237763	AMY1A
Anpep	ENSMUSP00000103015	alanyl (membrane) aminopeptidase	ENSG00000166825	ANPEP
Arid1a	ENSMUSP00000122354	AT rich interactive domain 1A (SWI-like)	ENSG00000117713	ARID1A
Arid2	ENSMUSP00000093969	AT rich interactive domain 2 (ARID, RFX-like)	ENSG00000189079	ARID2
Atp2c2	ENSMUSP00000092794	ATPase, Ca++ transporting, type 2C, member 2	ENSG00000064270	ATP2C2
Atp6ap1	ENSMUSP00000019231	ATPase, H+ transporting, lysosomal accessory protein 1	ENSG00000071553	ATP6AP1
B4galnt3	ENSMUSP00000058253	beta-1,4-N-acetyl-galactosaminyl transferase 3	ENSG00000139044	B4GALNT3
Bcl2l14	ENSMUSP00000032321	BCL2-like 14 (apoptosis facilitator)	ENSG00000121380	BCL2L14
Bcor	ENSMUSP00000111175	BCL6 interacting corepressor	ENSG00000183337	BCOR
Bglap3	ENSMUSP00000103167	bone gamma-carboxyglutamate protein 3	ENSG00000242252	BGLAP
Bpifb4	ENSMUSP00000105379	BPI fold containing family B, member 4	ENSG00000186191	BPIFB4
Bpifb6	ENSMUSP00000086347	BPI fold containing family B, member 6	ENSG00000167104	BPIFB6
Brca2	ENSMUSP00000038576	breast cancer 2	ENSG00000139618	BRCA2
C3	ENSMUSP00000024988	complement component 3	ENSG00000125730	C3
Cacna1h	ENSMUSP00000125541	calcium channel, voltage-dependent, T type, alpha 1H subunit	ENSG00000196557	CACNA1H
Casp8ap2	ENSMUSP00000029950	caspase 8 associated protein 2	ENSG00000118412	CASP8AP2
Ceacam1	ENSMUSP00000096266	carcinoembryonic antigen-related cell adhesion molecule 1	ENSG00000183668	PSG9
Cenpf	ENSMUSP00000129738	centromere protein F	ENSG00000117724	CENPF
Ces1c	ENSMUSP00000034189	carboxylesterase 1C	ENSG00000198848	CES1
Cfl2	ENSMUSP00000077262	cofilin 2, muscle	ENSG00000165410	CFL2
Chia1	ENSMUSP00000078134	chitinase, acidic 1	ENSG00000134216	CHIA
Cic	ENSMUSP00000132351	capicua homolog (Drosophila)	ENSG00000079432	CIC
Clk3	ENSMUSP00000067341	CDC-like kinase 3	ENSG00000179335	CLK3
Cntrl	ENSMUSP00000118731	centriolin	ENSG00000119397	CNTRL
Col17a1	ENSMUSP00000084141	collagen, type XVII, alpha 1	ENSG00000065618	COL17A1
Col25a1	ENSMUSP00000079210	collagen, type XXV, alpha 1	ENSG00000188517	COL25A1
Col2a1	ENSMUSP00000023123	collagen, type II, alpha 1	ENSG00000139219	COL2A1
Col4a4	ENSMUSP00000084282	collagen, type IV, alpha 4	ENSG00000081052	COL4A4
Col5a1	ENSMUSP00000028280	collagen, type V, alpha 1	ENSG00000130635	COL5A1
Col7a1	ENSMUSP00000107701	collagen, type VII, alpha 1	ENSG00000114270	COL7A1
Ctsd	ENSMUSP00000121203	cathepsin D	ENSG00000250644	RP11-295K3.1
Ctsl	ENSMUSP00000021933	cathepsin L	ENSG00000136943	CTSV
D17Wsu104e	ENSMUSP00000019723	DNA segment, Chr 17, Wayne State University 104, expressed	ENSG00000074842	C19orf10
Dnah5	ENSMUSP00000069751	dynein, axonemal, heavy chain 5	ENSG00000039139	DNAH5
Dnah7b	ENSMUSP00000068738	dynein, axonemal, heavy chain 7B	ENSG00000118997	DNAH7
Dnah8	ENSMUSP00000127878	dynein, axonemal, heavy chain 8	ENSG00000124721	DNAH8
Dnase1	ENSMUSP00000006136	deoxyribonuclease I	ENSG00000213918	DNASE1
Dot1l	ENSMUSP00000100973	DOT1-like, histone H3 methyltransferase (S. cerevisiae)	ENSG00000104885	DOT1L
Drc1	ENSMUSP00000098992	dynein regulatory complex subunit 1	ENSG00000157856	DRC1
Dync2h1	ENSMUSP00000120007	dynein cytoplasmic 2 heavy chain 1	ENSG00000187240	DYNC2H1
Epb4.1l5	ENSMUSP00000027632	erythrocyte protein band 4.1-like 5	ENSG00000115109	EPB41L5
Etl4	ENSMUSP00000066170	enhancer trap locus 4	ENSG00000120549	KIAA1217
Fbxo18	ENSMUSP00000071495	F-box protein 18	ENSG00000134452	FBXO18
Fcgbp	ENSMUSP00000114271	Fc fragment of IgG binding protein	ENSG00000275395	FCGBP
Fuca2	ENSMUSP00000055519	fucosidase, alpha-L- 2, plasma	ENSG00000001036	FUCA2
Gcnt1	ENSMUSP00000133935	glucosaminyl (N-acetyl) transferase 1, core 2	ENSG00000187210	GCNT1
Golim4	ENSMUSP00000114006	golgi integral membrane protein 4	ENSG00000173905	GOLIM4
Gp2	ENSMUSP00000033255	glycoprotein 2 (zymogen granule membrane)	ENSG00000169347	GP2
Gpc4	ENSMUSP00000033450	glypican 4	ENSG00000076716	GPC4
Gpx6	ENSMUSP00000004453	glutathione peroxidase 6	ENSG00000198704	GPX6
Grid1	ENSMUSP00000044009	glutamate receptor, ionotropic, delta 1	ENSG00000182771	GRID1
Hdlbp	ENSMUSP00000127903	high density lipoprotein (HDL) binding protein	ENSG00000115677	HDLBP
Hp	ENSMUSP00000074436	haptoglobin	ENSG00000257017	HP
Hspa13	ENSMUSP00000048817	heat shock protein 70 family, member 13	ENSG00000155304	HSPA13
Htatsf1	ENSMUSP00000086027	HIV TAT specific factor 1	ENSG00000102241	HTATSF1
Ifi30	ENSMUSP00000034299	interferon gamma inducible protein 30	ENSG00000216490	IFI30
Ifnar2	ENSMUSP00000113358	interferon (alpha and beta) receptor 2	ENSG00000159110	IFNAR2
Igkc	ENSMUSP00000100206	immunoglobulin kappa constant	ENSG00000211592	IGKC
Irgm2	ENSMUSP00000104464	immunity-related GTPase family M member 2	ENSG00000237693	IRGM
Itgb1	ENSMUSP00000087457	integrin beta 1 (fibronectin receptor beta)	ENSG00000150093	ITGB1
Itih5	ENSMUSP00000026886	inter-alpha (globulin) inhibitor H5	ENSG00000123243	ITIH5
Kalrn	ENSMUSP00000076088	kalirin, RhoGEF kinase	ENSG00000160145	KALRN
Kars	ENSMUSP00000034426	lysyl-tRNA synthetase	ENSG00000065427	KARS
Kif5a	ENSMUSP00000096775	kinesin family member 5A	ENSG00000155980	KIF5A
Klk14	ENSMUSP00000056935	kallikrein related-peptidase 14	ENSG00000129437	KLK14
Klk1b11	ENSMUSP00000007156	kallikrein 1-related peptidase b11	ENSG00000142515	KLK3
Kxd1	ENSMUSP00000113804	KxDL motif containing 1	ENSG00000105700	KXD1
Lbp	ENSMUSP00000016168	lipopolysaccharide binding protein	ENSG00000129988	LBP
Lcn4	ENSMUSP00000028283	lipocalin 4	ENSG00000171102	OBP2B
Lekr1	ENSMUSP00000135106	leucine, glutamate and lysine rich 1	ENSG00000197980	LEKR1
Lifr	ENSMUSP00000064551	leukemia inhibitory factor receptor	ENSG00000113594	LIFR
Lipf	ENSMUSP00000025680	lipase, gastric	ENSG00000182333	LIPF
Lmo7	ENSMUSP00000097910	LIM domain only 7	ENSG00000136153	LMO7
Man1a	ENSMUSP00000003843	mannosidase 1, alpha	ENSG00000111885	MAN1A1
Man2b1	ENSMUSP00000034121	mannosidase 2, alpha B1	ENSG00000269590	CTD-2192J16.24
Manf	ENSMUSP00000123907	mesencephalic astrocyte-derived neurotrophic factor	ENSG00000145050	MANF
Med13	ENSMUSP00000044268	mediator complex subunit 13	ENSG00000108510	MED13
Mfge8	ENSMUSP00000032825	milk fat globule-EGF factor 8 protein	ENSG00000140545	MFGE8
Mtcl1	ENSMUSP00000135690	microtubule crosslinking factor 1	ENSG00000168502	MTCL1
Muc5b	ENSMUSP00000128276	mucin 5, subtype B, tracheobronchial	ENSG00000117983	MUC5B
Myh13	ENSMUSP00000104324	myosin, heavy polypeptide 13, skeletal muscle	ENSG00000006788	MYH13
Myh4	ENSMUSP00000018632	myosin, heavy polypeptide 4, skeletal muscle	ENSG00000264424	MYH4
Myh6	ENSMUSP00000080538	myosin, heavy polypeptide 6, cardiac muscle, alpha	ENSG00000197616	MYH6
Myo15	ENSMUSP00000071777	myosin XV	ENSG00000091536	MYO15A
Naga	ENSMUSP00000023088	N-acetyl galactosaminidase, alpha	ENSG00000198951	NAGA
Nckap5l	ENSMUSP00000023747	NCK-associated protein 5-like	ENSG00000167566	NCKAP5L
Ncor2	ENSMUSP00000107024	nuclear receptor co-repressor 2	ENSG00000196498	NCOR2
Nefh	ENSMUSP00000091061	neurofilament, heavy polypeptide	ENSG00000100285	NEFH
Ngf	ENSMUSP00000102538	nerve growth factor	ENSG00000134259	NGF
Nr1i2	ENSMUSP00000023504	nuclear receptor subfamily 1, group I, member 2	ENSG00000144852	NR1I2
Obscn	ENSMUSP00000020732	obscurin, cytoskeletal calmodulin and titin-interacting RhoGEF	ENSG00000154358	OBSCN
Olfml3	ENSMUSP00000029440	olfactomedin-like 3	ENSG00000116774	OLFML3
Parp2	ENSMUSP00000048877	poly (ADP-ribose) polymerase family, member 2	ENSG00000129484	PARP2
Pcnt	ENSMUSP00000001179	pericentrin (kendrin)	ENSG00000160299	PCNT
Plxna3	ENSMUSP00000004326	plexin A3	ENSG00000130827	PLXNA3
Pnliprp1	ENSMUSP00000045465	pancreatic lipase related protein 1	ENSG00000187021	PNLIPRP1
Ppp6r3	ENSMUSP00000025846	protein phosphatase 6, regulatory subunit 3	ENSG00000110075	PPP6R3
Prkdc	ENSMUSP00000023352	protein kinase, DNA activated, catalytic polypeptide	ENSG00000253729	PRKDC
Prps1l3	ENSMUSP00000133736	phosphoribosyl pyrophosphate synthetase 1-like 3	ENSG00000147224	PRPS1
Prr11	ENSMUSP00000060803	proline rich 11	ENSG00000068489	PRR11
Prss1	ENSMUSP00000031910	protease, serine 1 (trypsin 1)	ENSG00000275896	PRSS3P2
Pxdn	ENSMUSP00000113703	peroxidasin homolog (Drosophila)	ENSG00000130508	PXDN
Qtrt1	ENSMUSP00000002902	queuine tRNA-ribosyltransferase 1	ENSG00000213339	QTRT1
Reg3g	ENSMUSP00000032089	regenerating islet-derived 3 gamma	ENSG00000172016	REG3A
Ren1	ENSMUSP00000092135	renin 1 structural	ENSG00000143839	REN
Rnaseh2b	ENSMUSP00000022499	ribonuclease H2, subunit B	ENSG00000136104	RNASEH2B
Rnaset2b	ENSMUSP00000086519	ribonuclease T2B	ENSG00000249141	RP11-514O12.4
Rnf213	ENSMUSP00000115063	ring finger protein 213	ENSG00000173821	RNF213
Rpgrip1l	ENSMUSP00000042702	Rpgrip1-like	ENSG00000103494	RPGRIP1L
Rptn	ENSMUSP00000044998	repetin	ENSG00000215853	RPTN
Rspo1	ENSMUSP00000030687	R-spondin homolog (Xenopus laevis)	ENSG00000169218	RSPO1
Scgb1c1	ENSMUSP00000048722	secretoglobin, family 1C, member 1	ENSG00000268320	RP11-1228E12.3
Sdc4	ENSMUSP00000017153	syndecan 4	ENSG00000124145	SDC4
Selenbp2	ENSMUSP00000088358	selenium binding protein 2	ENSG00000143416	SELENBP1
Sema3c	ENSMUSP00000030568	sema domain, immunoglobulin domain (Ig), short basic domain, secreted, (semaphorin) 3C	ENSG00000075223	SEMA3C
Serpina3k	ENSMUSP00000042095	serine (or cysteine) peptidase inhibitor, clade A, member 3K	ENSG00000273259	SERPINA3
Serpinb11	ENSMUSP00000027566	serine (or cysteine) peptidase inhibitor, clade B (ovalbumin), member 11	ENSG00000206072	SERPINB11
Sftpb	ENSMUSP00000066805	surfactant associated protein B	ENSG00000168878	SFTPB
Sgol2	ENSMUSP00000027202	shugoshin-like 2 (S. pombe)	ENSG00000163535	SGOL2
Smpdl3a	ENSMUSP00000020022	sphingomyelin phosphodiesterase, acid-like 3A	ENSG00000172594	SMPDL3A
Spata31d1a	ENSMUSP00000128533	spermatogenesis associated 31 subfamily D, member 1A	ENSG00000214929	SPATA31D1
Spef2	ENSMUSP00000124891	sperm flagellar 2	ENSG00000152582	SPEF2
Srpr	ENSMUSP00000034541	signal recognition particle receptor ('docking protein')	ENSG00000182934	SRPR
Sspo	ENSMUSP00000131401	SCO-spondin	ENSG00000197558	SSPO
St6galnac2	ENSMUSP00000078501	ST6 (alpha-N-acetyl-neuraminyl-2,3-beta-galactosyl-1,3)-N-acetylgalactosaminide alpha-2,6-sialyltransferase 2	ENSG00000070731	ST6GALNAC2
Stk10	ENSMUSP00000099885	serine/threonine kinase 10	ENSG00000072786	STK10
Strbp	ENSMUSP00000072047	spermatid perinuclear RNA binding protein	ENSG00000165209	STRBP
Supt6	ENSMUSP00000002121	suppressor of Ty 6	ENSG00000109111	SUPT6H
Tdrd3	ENSMUSP00000131542	tudor domain containing 3	ENSG00000083544	TDRD3
Tex2	ENSMUSP00000041985	testis expressed gene 2	ENSG00000136478	TEX2
Tff2	ENSMUSP00000024826	trefoil factor 2 (spasmolytic protein 1)	ENSG00000160181	TFF2
Timp2	ENSMUSP00000017610	tissue inhibitor of metalloproteinase 2	ENSG00000035862	TIMP2
Trank1	ENSMUSP00000077697	tetratricopeptide repeat and ankyrin repeat containing 1	ENSG00000168016	TRANK1
Trpm7	ENSMUSP00000099513	transient receptor potential cation channel, subfamily M, member 7	ENSG00000092439	TRPM7
Tshz3	ENSMUSP00000021641	teashirt zinc finger family member 3	ENSG00000121297	TSHZ3
Ttn	ENSMUSP00000107513	titin	ENSG00000155657	TTN
Tufm	ENSMUSP00000095656	Tu translation elongation factor, mitochondrial	ENSG00000178952	TUFM
Ubr1	ENSMUSP00000028728	ubiquitin protein ligase E3 component n-recognin 1	ENSG00000159459	UBR1
Usp36	ENSMUSP00000101903	ubiquitin specific peptidase 36	ENSG00000055483	USP36
Vmo1	ENSMUSP00000021179	vitelline membrane outer layer 1 homolog (chicken)	ENSG00000182853	VMO1
Wfdc12	ENSMUSP00000050836	WAP four-disulfide core domain 12	ENSG00000168703	WFDC12
Xirp2	ENSMUSP00000107966	xin actin-binding repeat containing 2	ENSG00000163092	XIRP2
Zbtb44	ENSMUSP00000110877	zinc finger and BTB domain containing 44	ENSG00000196323	ZBTB44
Zfc3h1	ENSMUSP00000044069	zinc finger, C3H1-type containing	ENSG00000133858	ZFC3H1
